# Supplementary material for: Identification and characterization of putative targets of VEGETATIVE1/FULc, a key regulator of development of the compound inflorescence in pea and related legumes
Source: Front Plant Sci. 2022 Sep 21;13:765095. doi: 10.3389/fpls.2022.765095 (PMC9533771; doi:10.3389/fpls.2022.765095)
Supplement: Supplementary file 1 [file Table_2.xlsx]

## Sheet: WT-veg1
Supplementary Table 2.1. Genes differentially expressed between the inflorescence apices of the wild -type and the veg1 mutant
WT vs veg1
		PsCam ID	LFC
		PsCam051578	-15.7932
		PsCam013669	-11.2879
		PsCam058015	-11.065
		PsCam037119	-11.0589
		PsCam043843	-10.9352
		PsCam025827	-10.8237
		PsCam027163	-10.7794
		PsCam027463	-10.4527
		PsCam002430	-10.4084
		PsCam041122	-10.117
		PsCam002559	-10.0887
		PsCam018122	-10.0577
		PsCam015280	-9.78727
		PsCam013114	-9.77408
		PsCam002507	-9.67501
		PsCam026223	-9.55848
		PsCam001609	-9.54672
		PsCam039040	-9.42418
		PsCam014554	-9.32805
		PsCam014449	-9.25293
		PsCam013261	-9.23548
		PsCam058694	-9.08493
		PsCam032401	-9.06864
		PsCam025075	-9.02528
		PsCam025108	-9.01164
		PsCam013062	-9.00643
		PsCam041271	-8.95312
		PsCam011815	-8.89432
		PsCam023476	-8.82122
		PsCam034256	-8.80681
		PsCam002773	-8.69703
		PsCam054028	-8.42741
		PsCam013377	-8.33325
		PsCam014300	-8.1788
		PsCam003965	-8.06885
		PsCam030097	-7.99002
		PsCam022437	-7.94664
		PsCam024093	-7.87631
		PsCam054301	-7.82626
		PsCam023380	-7.81632
		PsCam018322	-7.74804
		PsCam040616	-7.70027
		PsCam008178	-7.6426
		PsCam041534	-7.59936
		PsCam025865	-7.56699
		PsCam010373	-7.44956
		PsCam059102	-7.42127
		PsCam046028	-7.40468
		PsCam030118	-7.35327
		PsCam003465	-7.32974
		PsCam052030	-7.32108
		PsCam005689	-7.27987
		PsCam046297	-7.27615
		PsCam040547	-7.25589
		PsCam026918	-7.14806
		PsCam039246	-7.1135
		PsCam024229	-7.0805
		PsCam022106	-7.0703
		PsCam025393	-7.03113
		PsCam058131	-7.00172
		PsCam013296	-6.98895
		PsCam010282	-6.95036
		PsCam030974	-6.86358
		PsCam027055	-6.79899
		PsCam015338	-6.71578
		PsCam055137	-6.66696
		PsCam011368	-6.61332
		PsCam010799	-6.58948
		PsCam026976	-6.52235
		PsCam028767	-6.50443
		PsCam056986	-6.45456
		PsCam056980	-6.44606
		PsCam033617	-6.42622
		PsCam010354	-6.41106
		PsCam015259	-6.37158
		PsCam059938	-6.36497
		PsCam054013	-6.34435
		PsCam024881	-6.3276
		PsCam000337	-6.23864
		PsCam028581	-6.23267
		PsCam055232	-6.22626
		PsCam025137	-6.20542
		PsCam045887	-6.19871
		PsCam053137	-6.18054
		PsCam058291	-6.14781
		PsCam026159	-6.11346
		PsCam057877	-6.02848
		PsCam040333	-6.02283
		PsCam058122	-6.02068
		PsCam056614	-5.99194
		PsCam021955	-5.95438
		PsCam024394	-5.9095
		PsCam041023	-5.90468
		PsCam034951	-5.88251
		PsCam026563	-5.87288
		PsCam011098	-5.8686
		PsCam024304	-5.86538
		PsCam040234	-5.85073
		PsCam005298	-5.81636
		PsCam040975	-5.77752
		PsCam058161	-5.75846
		PsCam040362	-5.74707
		PsCam027738	-5.73928
		PsCam005411	-5.73212
		PsCam009805	-5.6358
		PsCam003924	-5.59135
		PsCam013928	-5.55594
		PsCam012480	-5.55524
		PsCam021594	-5.5276
		PsCam017694	-5.40558
		PsCam013154	-5.36878
		PsCam057677	-5.3604
		PsCam058868	-5.30883
		PsCam055631	-5.2956
		PsCam040130	-5.26802
		PsCam047378	-5.26602
		PsCam058080	-5.26243
		PsCam010336	-5.23217
		PsCam005634	-5.21796
		PsCam032881	-5.20019
		PsCam035212	-5.19813
		PsCam001137	-5.19438
		PsCam038139	-5.17858
		PsCam056939	-5.17857
		PsCam002422	-5.10605
		PsCam035030	-5.09962
		PsCam001988	-5.04892
		PsCam013378	-5.02787
		PsCam040511	-4.99337
		PsCam016996	-4.9606
		PsCam025273	-4.95703
		PsCam013764	-4.91208
		PsCam034136	-4.86155
		PsCam041157	-4.82389
		PsCam059136	-4.82207
		PsCam058674	-4.77611
		PsCam004253	-4.76187
		PsCam020283	-4.75768
		PsCam024154	-4.73657
		PsCam027941	-4.63862
		PsCam056677	-4.60323
		PsCam056804	-4.59663
		PsCam010135	-4.50815
		PsCam018123	-4.49405
		PsCam008627	-4.4496
		PsCam039858	-4.44631
		PsCam025034	-4.43482
		PsCam056044	-4.42911
		PsCam040359	-4.39248
		PsCam006798	-4.37737
		PsCam028503	-4.35401
		PsCam012469	-4.33498
		PsCam058164	-4.30932
		PsCam014826	-4.30911
		PsCam011370	-4.3091
		PsCam014134	-4.30184
		PsCam037679	-4.25458
		PsCam007945	-4.24253
		PsCam023224	-4.22808
		PsCam030309	-4.19742
		PsCam008590	-4.18146
		PsCam052879	-4.16087
		PsCam017046	-4.09712
		PsCam056545	-4.09204
		PsCam008349	-4.08454
		PsCam010362	-4.07492
		PsCam025666	-4.06105
		PsCam028167	-4.06103
		PsCam044709	-4.05277
		PsCam005456	-4.03428
		PsCam001561	-4.01405
		PsCam015307	-3.98937
		PsCam011780	-3.93443
		PsCam011911	-3.89977
		PsCam047903	-3.8895
		PsCam011903	-3.87497
		PsCam000733	-3.78025
		PsCam041922	-3.77273
		PsCam004107	-3.76789
		PsCam030773	-3.74954
		PsCam051645	-3.74214
		PsCam058544	-3.71263
		PsCam043828	-3.71088
		PsCam034876	-3.70985
		PsCam055749	-3.67345
		PsCam028326	-3.65501
		PsCam039390	-3.58668
		PsCam017263	-3.5323
		PsCam012433	-3.53129
		PsCam029221	-3.51026
		PsCam012357	-3.47429
		PsCam039981	-3.46327
		PsCam012098	-3.42978
		PsCam039419	-3.42627
		PsCam038762	-3.4102
		PsCam042234	-3.40692
		PsCam053488	-3.39856
		PsCam043682	-3.35515
		PsCam047125	-3.34746
		PsCam031419	-3.34148
		PsCam036405	-3.33987
		PsCam039015	-3.33696
		PsCam022312	-3.32274
		PsCam056760	-3.31929
		PsCam060001	-3.31261
		PsCam029784	-3.30948
		PsCam007704	-3.30231
		PsCam005797	-3.27066
		PsCam023590	-3.24067
		PsCam004496	-3.20933
		PsCam057039	-3.177
		PsCam059449	-3.17443
		PsCam053199	-3.16593
		PsCam002663	-3.12004
		PsCam006344	-3.11659
		PsCam053546	-3.07872
		PsCam036581	-3.06884
		PsCam013641	-3.0573
		PsCam059343	-3.05119
		PsCam010383	-3.04053
		PsCam051868	-2.97855
		PsCam043457	-2.97493
		PsCam000330	-2.97236
		PsCam051794	-2.94881
		PsCam010110	-2.93093
		PsCam015150	-2.92302
		PsCam059325	-2.91196
		PsCam053731	-2.89211
		PsCam046858	-2.86744
		PsCam039302	-2.86094
		PsCam007223	-2.85998
		PsCam024469	-2.85562
		PsCam021219	-2.8383
		PsCam024337	-2.83503
		PsCam010066	-2.82178
		PsCam027624	-2.81941
		PsCam034580	-2.77005
		PsCam003051	-2.75134
		PsCam006979	-2.75074
		PsCam034242	-2.71777
		PsCam024618	-2.7135
		PsCam008710	-2.69158
		PsCam046151	-2.69075
		PsCam038706	-2.68384
		PsCam059160	-2.68128
		PsCam018270	-2.67712
		PsCam018908	-2.67494
		PsCam070004	-2.67019
		PsCam038202	-2.66389
		PsCam046237	-2.66059
		PsCam051538	-2.65985
		PsCam047530	-2.62585
		PsCam002475	-2.6178
		PsCam006153	-2.6108
		PsCam040076	-2.60907
		PsCam037025	-2.57428
		PsCam059744	-2.5715
		PsCam002626	-2.56702
		PsCam035085	-2.55413
		PsCam046820	-2.54953
		PsCam045550	-2.51991
		PsCam023506	-2.51789
		PsCam036372	-2.51744
		PsCam058395	-2.51518
		PsCam038290	-2.51345
		PsCam013193	-2.50586
		PsCam022007	-2.49616
		PsCam035986	-2.49448
		PsCam006957	-2.49117
		PsCam043923	-2.4906
		PsCam034942	-2.48802
		PsCam014394	-2.47988
		PsCam056390	-2.45437
		PsCam005719	-2.45432
		PsCam007409	-2.45192
		PsCam042668	-2.44315
		PsCam040540	-2.4367
		PsCam050375	-2.42927
		PsCam000751	-2.41306
		PsCam056763	-2.41303
		PsCam040528	-2.41086
		PsCam034978	-2.38955
		PsCam021163	-2.34348
		PsCam009099	-2.334
		PsCam003513	-2.32523
		PsCam037062	-2.32061
		PsCam026609	-2.31812
		PsCam002356	-2.31204
		PsCam048120	-2.31008
		PsCam020262	-2.29841
		PsCam040968	-2.29345
		PsCam000415	-2.28737
		PsCam003940	-2.27806
		PsCam013266	-2.27749
		PsCam022206	-2.2714
		PsCam007680	-2.27024
		PsCam033665	-2.26528
		PsCam023268	-2.26395
		PsCam057592	-2.25454
		PsCam034759	-2.24481
		PsCam027166	-2.21995
		PsCam054423	-2.21897
		PsCam021184	-2.20729
		PsCam043892	-2.19246
		PsCam017467	-2.18748
		PsCam020173	-2.18726
		PsCam054978	-2.16301
		PsCam025226	-2.16098
		PsCam004163	-2.14258
		PsCam012091	-2.14027
		PsCam002674	-2.13648
		PsCam058351	-2.13332
		PsCam032981	-2.12846
		PsCam027331	-2.12233
		PsCam045507	-2.11329
		PsCam005091	-2.09465
		PsCam007541	-2.0924
		PsCam021631	-2.08851
		PsCam021694	-2.08726
		PsCam003660	-2.08656
		PsCam029382	-2.08521
		PsCam032458	-2.08233
		PsCam010642	-2.07948
		PsCam051807	-2.07859
		PsCam026774	-2.0767
		PsCam044089	-2.06946
		PsCam006751	-2.05882
		PsCam034181	-2.05213
		PsCam038185	-2.03195
		PsCam022745	-2.03039
		PsCam047228	-2.02923
		PsCam037558	-2.0198
		PsCam006282	-2.00652
		PsCam006824	-2.00632
		PsCam046029	-2.00132
		PsCam006456	-1.98454
		PsCam025889	-1.96757
		PsCam022350	-1.96675
		PsCam040959	-1.9541
		PsCam014420	-1.95246
		PsCam011398	-1.94481
		PsCam040245	-1.9437
		PsCam034881	-1.94002
		PsCam039853	-1.93915
		PsCam029470	-1.92645
		PsCam044517	-1.9264
		PsCam007832	-1.91538
		PsCam010617	-1.90483
		PsCam054255	-1.89497
		PsCam041220	-1.88329
		PsCam059780	-1.88072
		PsCam057067	-1.87875
		PsCam036270	-1.87572
		PsCam007988	-1.86843
		PsCam007073	-1.86259
		PsCam023216	-1.86096
		PsCam026645	-1.85617
		PsCam025018	-1.8554
		PsCam053321	-1.85329
		PsCam043206	-1.85324
		PsCam011466	-1.8527
		PsCam059605	-1.85074
		PsCam003987	-1.84638
		PsCam052473	-1.84565
		PsCam028783	-1.84526
		PsCam007569	-1.84351
		PsCam045328	-1.84044
		PsCam000938	-1.83996
		PsCam024533	-1.83475
		PsCam006083	-1.82616
		PsCam018464	-1.81065
		PsCam047585	-1.81033
		PsCam005807	-1.809
		PsCam034288	-1.78778
		PsCam040974	-1.78529
		PsCam011339	-1.77925
		PsCam054156	-1.77375
		PsCam002556	-1.77357
		PsCam059875	-1.77033
		PsCam051718	-1.7685
		PsCam056958	-1.76628
		PsCam003764	-1.76579
		PsCam041772	-1.76415
		PsCam012640	-1.75416
		PsCam051463	-1.75375
		PsCam004900	-1.75183
		PsCam011709	-1.75084
		PsCam052618	-1.74181
		PsCam033501	-1.73744
		PsCam054101	-1.73394
		PsCam040048	-1.73048
		PsCam037704	-1.72888
		PsCam024561	-1.72655
		PsCam039704	-1.72301
		PsCam043346	-1.72035
		PsCam002362	-1.71927
		PsCam013762	-1.7192
		PsCam002138	-1.71774
		PsCam056331	-1.71061
		PsCam025320	-1.70759
		PsCam021005	-1.70525
		PsCam018835	-1.70093
		PsCam042990	-1.6981
		PsCam053677	-1.68896
		PsCam043984	-1.68585
		PsCam017274	-1.68535
		PsCam024067	-1.67519
		PsCam000204	-1.67216
		PsCam043463	-1.67089
		PsCam034438	-1.6692
		PsCam045064	-1.66871
		PsCam002988	-1.65853
		PsCam029015	-1.653
		PsCam002888	-1.64408
		PsCam003822	-1.64378
		PsCam012728	-1.64307
		PsCam057985	-1.6425
		PsCam028921	-1.64125
		PsCam001382	-1.63891
		PsCam043583	-1.62875
		PsCam017470	-1.6286
		PsCam045052	-1.62739
		PsCam033671	-1.62682
		PsCam014158	-1.62041
		PsCam056480	-1.60955
		PsCam013564	-1.59592
		PsCam011467	-1.58995
		PsCam042734	-1.58786
		PsCam038453	-1.58595
		PsCam027814	-1.57616
		PsCam056354	-1.57368
		PsCam025914	-1.5691
		PsCam023429	-1.5679
		PsCam035955	-1.56426
		PsCam043982	-1.55841
		PsCam010766	-1.55538
		PsCam047254	-1.55536
		PsCam042824	-1.55332
		PsCam011475	-1.55231
		PsCam055259	-1.5471
		PsCam013151	-1.54367
		PsCam052340	-1.54261
		PsCam000669	-1.53012
		PsCam037316	-1.52603
		PsCam033359	-1.52205
		PsCam050182	-1.51753
		PsCam025528	-1.51725
		PsCam035372	-1.51138
		PsCam017248	-1.51121
		PsCam005215	-1.49567
		PsCam010622	-1.48967
		PsCam034711	-1.48239
		PsCam041343	-1.47952
		PsCam046589	-1.47731
		PsCam053591	-1.47487
		PsCam047757	-1.47373
		PsCam058075	-1.46535
		PsCam028183	-1.46509
		PsCam055101	-1.46378
		PsCam007371	-1.46142
		PsCam056590	-1.46077
		PsCam014672	-1.45702
		PsCam045981	-1.45488
		PsCam037089	-1.44692
		PsCam000538	-1.44319
		PsCam047447	-1.44226
		PsCam052350	-1.43342
		PsCam042052	-1.43205
		PsCam021341	-1.43066
		PsCam039752	-1.42943
		PsCam010117	-1.42625
		PsCam045664	-1.4191
		PsCam023586	-1.41657
		PsCam057410	-1.41463
		PsCam024151	-1.41192
		PsCam057452	-1.4119
		PsCam056076	-1.40738
		PsCam003543	-1.4018
		PsCam026085	-1.39393
		PsCam007544	-1.38556
		PsCam050251	-1.38316
		PsCam042230	-1.38258
		PsCam036917	-1.38177
		PsCam052866	-1.37974
		PsCam000985	-1.37366
		PsCam002971	-1.37034
		PsCam052910	-1.36197
		PsCam060183	-1.35522
		PsCam034885	-1.35332
		PsCam025847	-1.35276
		PsCam025151	-1.35009
		PsCam036376	-1.3401
		PsCam055697	-1.33871
		PsCam042849	-1.33358
		PsCam029191	-1.33149
		PsCam051438	-1.33025
		PsCam043033	-1.32865
		PsCam044471	-1.32622
		PsCam055209	-1.32574
		PsCam005293	-1.32437
		PsCam008020	-1.32418
		PsCam043967	-1.31784
		PsCam053128	-1.31772
		PsCam035965	-1.31481
		PsCam029666	-1.3067
		PsCam039177	-1.28987
		PsCam011611	-1.28927
		PsCam008483	-1.28828
		PsCam034135	-1.28539
		PsCam035581	-1.28106
		PsCam023941	-1.27917
		PsCam044315	-1.27783
		PsCam012183	-1.27719
		PsCam047185	-1.27541
		PsCam039280	-1.27389
		PsCam026863	-1.27368
		PsCam037419	-1.27133
		PsCam001054	-1.25971
		PsCam025031	-1.25785
		PsCam010805	-1.25747
		PsCam005286	-1.25604
		PsCam042512	-1.2536
		PsCam050978	-1.25193
		PsCam012736	-1.24822
		PsCam039798	-1.24449
		PsCam038393	-1.2444
		PsCam001042	-1.24348
		PsCam005356	-1.24313
		PsCam023979	-1.23725
		PsCam010150	-1.23395
		PsCam055782	-1.23248
		PsCam029034	-1.22504
		PsCam025051	-1.22341
		PsCam035442	-1.21863
		PsCam054023	-1.21348
		PsCam059612	-1.20994
		PsCam048485	-1.20091
		PsCam025850	-1.19996
		PsCam058737	-1.19951
		PsCam044157	-1.19214
		PsCam002039	-1.1909
		PsCam045252	-1.18976
		PsCam056800	-1.18801
		PsCam059465	-1.18416
		PsCam033817	-1.17863
		PsCam002396	-1.17725
		PsCam050783	-1.17667
		PsCam035909	-1.1752
		PsCam002622	-1.17342
		PsCam041205	-1.17195
		PsCam035061	-1.16823
		PsCam056157	-1.1669
		PsCam000278	-1.15953
		PsCam043755	-1.15343
		PsCam057597	-1.15294
		PsCam049912	-1.15108
		PsCam036377	-1.15062
		PsCam048118	-1.14701
		PsCam001504	-1.1455
		PsCam000891	-1.13428
		PsCam006851	-1.13398
		PsCam001341	-1.13291
		PsCam039621	-1.13281
		PsCam057562	-1.13218
		PsCam045936	-1.13165
		PsCam037258	-1.13126
		PsCam007125	-1.13002
		PsCam010771	-1.12829
		PsCam045828	-1.12826
		PsCam051652	-1.12796
		PsCam057044	-1.12663
		PsCam042285	-1.12644
		PsCam009218	-1.1262
		PsCam014977	-1.12536
		PsCam042710	-1.12181
		PsCam027264	-1.12141
		PsCam022961	-1.12048
		PsCam055365	-1.11762
		PsCam029605	-1.11394
		PsCam044964	-1.10946
		PsCam036013	-1.10591
		PsCam049729	-1.1055
		PsCam017968	-1.10237
		PsCam046075	-1.10205
		PsCam013466	-1.09682
		PsCam052814	-1.09637
		PsCam031204	-1.08858
		PsCam022259	-1.08722
		PsCam001635	-1.08715
		PsCam000673	-1.08355
		PsCam033573	-1.08293
		PsCam011533	-1.08181
		PsCam056622	-1.08062
		PsCam004895	-1.0792
		PsCam044151	-1.07864
		PsCam007793	-1.07808
		PsCam042970	-1.07768
		PsCam037260	-1.07218
		PsCam042996	-1.07197
		PsCam024820	-1.07143
		PsCam035013	-1.07118
		PsCam000902	-1.07108
		PsCam003561	-1.069
		PsCam002275	-1.06716
		PsCam011039	-1.06306
		PsCam000613	-1.05541
		PsCam042825	-1.05541
		PsCam012485	-1.04657
		PsCam034202	-1.04529
		PsCam049663	-1.0451
		PsCam042216	-1.04458
		PsCam010246	-1.0442
		PsCam015012	-1.04338
		PsCam053812	-1.04208
		PsCam038919	-1.04124
		PsCam009500	-1.04007
		PsCam058932	-1.03998
		PsCam003377	-1.03811
		PsCam044064	-1.03459
		PsCam000189	-1.03059
		PsCam034575	-1.02462
		PsCam021739	-1.02074
		PsCam046454	-1.01931
		PsCam021581	-1.01605
		PsCam036206	-1.01564
		PsCam042148	-1.01442
		PsCam052249	-1.00979
		PsCam046354	-1.00756
		PsCam012967	-1.00721
		PsCam039335	-1.00195
		PsCam046484	-1.00147
		PsCam007388	-1.00097
		PsCam050859	-0.997
		PsCam046067	-0.99505
		PsCam058352	-0.99269
		PsCam045337	-0.992652
		PsCam036960	-0.99151
		PsCam050496	-0.990116
		PsCam021247	-0.987661
		PsCam000099	-0.986115
		PsCam043167	-0.986081
		PsCam049407	-0.97828
		PsCam002635	-0.977528
		PsCam059745	-0.976232
		PsCam004696	-0.974872
		PsCam031719	-0.973881
		PsCam017447	-0.973861
		PsCam057260	-0.973711
		PsCam005552	-0.970034
		PsCam054340	-0.969345
		PsCam043666	-0.968749
		PsCam040775	-0.968374
		PsCam014346	-0.966407
		PsCam045198	-0.963516
		PsCam011732	-0.962592
		PsCam046765	-0.961918
		PsCam035686	-0.956335
		PsCam037750	-0.954549
		PsCam034292	-0.953453
		PsCam042463	-0.95225
		PsCam025314	-0.950385
		PsCam015420	-0.948845
		PsCam057072	-0.948693
		PsCam023555	-0.948234
		PsCam028027	-0.946742
		PsCam045488	-0.946464
		PsCam050985	-0.94619
		PsCam010035	-0.945811
		PsCam042308	-0.944285
		PsCam033864	-0.944044
		PsCam007328	-0.943933
		PsCam032916	-0.943344
		PsCam020972	-0.938282
		PsCam001368	-0.937271
		PsCam044543	-0.936969
		PsCam045627	-0.93298
		PsCam001222	-0.932271
		PsCam050996	-0.931402
		PsCam002782	-0.931385
		PsCam042150	-0.931376
		PsCam025179	-0.929305
		PsCam033512	-0.928681
		PsCam050851	-0.927071
		PsCam021664	-0.924576
		PsCam002007	-0.924057
		PsCam042928	-0.923704
		PsCam057910	-0.922118
		PsCam038960	-0.920206
		PsCam056606	-0.919321
		PsCam050313	-0.917094
		PsCam000183	-0.916787
		PsCam021466	-0.916438
		PsCam044478	-0.916184
		PsCam043707	-0.911331
		PsCam046183	-0.90839
		PsCam039409	-0.90747
		PsCam052771	-0.904398
		PsCam021593	-0.903856
		PsCam014162	-0.902925
		PsCam003207	-0.900197
		PsCam044647	-0.898215
		PsCam052673	-0.895515
		PsCam070104	-0.895186
		PsCam005186	-0.893734
		PsCam043283	-0.893229
		PsCam004747	-0.891169
		PsCam026570	-0.89
		PsCam002820	-0.889989
		PsCam052675	-0.887676
		PsCam039797	-0.886185
		PsCam034572	-0.884834
		PsCam058609	-0.884582
		PsCam038445	-0.884397
		PsCam043802	-0.883562
		PsCam004876	-0.88312
		PsCam059275	-0.882933
		PsCam038695	-0.882928
		PsCam044469	-0.881646
		PsCam044086	-0.881306
		PsCam033577	-0.879496
		PsCam052978	-0.87688
		PsCam044722	-0.873236
		PsCam010712	-0.865612
		PsCam036428	-0.86429
		PsCam052006	-0.861516
		PsCam042993	-0.854656
		PsCam009687	-0.851463
		PsCam033680	-0.849709
		PsCam037215	-0.849132
		PsCam051643	-0.84758
		PsCam037181	-0.847414
		PsCam037481	-0.846385
		PsCam052235	-0.846071
		PsCam010407	-0.846014
		PsCam003261	-0.840644
		PsCam023698	-0.840578
		PsCam049540	-0.840079
		PsCam024927	-0.836396
		PsCam000308	-0.83609
		PsCam052987	-0.83589
		PsCam055917	-0.835161
		PsCam027739	-0.833604
		PsCam000292	-0.831988
		PsCam036258	-0.829459
		PsCam043398	-0.829376
		PsCam045037	-0.826318
		PsCam037315	-0.824372
		PsCam043603	-0.823076
		PsCam018091	-0.822326
		PsCam033964	-0.821192
		PsCam046107	-0.820708
		PsCam038721	-0.816954
		PsCam002684	-0.816952
		PsCam044645	-0.816324
		PsCam023574	-0.815964
		PsCam056211	-0.814884
		PsCam003777	-0.814336
		PsCam002069	-0.814129
		PsCam040464	-0.813842
		PsCam035357	-0.813749
		PsCam046088	-0.809218
		PsCam042349	-0.807675
		PsCam032204	-0.806697
		PsCam009788	-0.803848
		PsCam053320	-0.802281
		PsCam052665	-0.798553
		PsCam039359	-0.798018
		PsCam034830	-0.797604
		PsCam060168	-0.796263
		PsCam003416	-0.79622
		PsCam002600	-0.79505
		PsCam036502	-0.79429
		PsCam051201	-0.793625
		PsCam044265	-0.793409
		PsCam002471	-0.790882
		PsCam012858	-0.788403
		PsCam035319	-0.787783
		PsCam045350	-0.786702
		PsCam043300	-0.786268
		PsCam034788	-0.785817
		PsCam045390	-0.785312
		PsCam001575	-0.784011
		PsCam048093	-0.783638
		PsCam052647	-0.781795
		PsCam055263	-0.78102
		PsCam035365	-0.780724
		PsCam012122	-0.780033
		PsCam027811	-0.777098
		PsCam043614	-0.776994
		PsCam004191	-0.776234
		PsCam031592	-0.773352
		PsCam039008	-0.771586
		PsCam007712	-0.770962
		PsCam009643	-0.770752
		PsCam045956	-0.770178
		PsCam047398	-0.767581
		PsCam033315	-0.76542
		PsCam024139	-0.763271
		PsCam001168	-0.762944
		PsCam050993	-0.762676
		PsCam028145	-0.761022
		PsCam042611	-0.7605
		PsCam001122	-0.75981
		PsCam000414	-0.759486
		PsCam054037	-0.759436
		PsCam007864	-0.757572
		PsCam042876	-0.757076
		PsCam040505	-0.756536
		PsCam048125	-0.754123
		PsCam042651	-0.752799
		PsCam004142	-0.752653
		PsCam042494	-0.752523
		PsCam042908	-0.752326
		PsCam005223	-0.749234
		PsCam013766	-0.745013
		PsCam021047	-0.744728
		PsCam035254	-0.744413
		PsCam034782	-0.743804
		PsCam049601	-0.743688
		PsCam043833	-0.740756
		PsCam013099	-0.740521
		PsCam043488	-0.740395
		PsCam036367	-0.738733
		PsCam052197	-0.735518
		PsCam051452	-0.733847
		PsCam037280	-0.733695
		PsCam021755	-0.733649
		PsCam041883	-0.733287
		PsCam042847	-0.730298
		PsCam052561	-0.729544
		PsCam031070	-0.728854
		PsCam010827	-0.727659
		PsCam007451	-0.726014
		PsCam039814	-0.724349
		PsCam039374	-0.723171
		PsCam010694	-0.722662
		PsCam027420	-0.72175
		PsCam029450	-0.72143
		PsCam053129	-0.719454
		PsCam048684	-0.718388
		PsCam028928	-0.71775
		PsCam051902	-0.716775
		PsCam040967	-0.714303
		PsCam057232	-0.711954
		PsCam051251	-0.710267
		PsCam048691	-0.709818
		PsCam007799	-0.709674
		PsCam043469	-0.709006
		PsCam056596	-0.707798
		PsCam002248	-0.706986
		PsCam011559	-0.705598
		PsCam050208	-0.703653
		PsCam011655	-0.701813
		PsCam052826	-0.701284
		PsCam001935	-0.700759
		PsCam034478	-0.700271
		PsCam007121	-0.700173
		PsCam002151	-0.699673
		PsCam006031	-0.699341
		PsCam023145	-0.699175
		PsCam048251	-0.699036
		PsCam005397	-0.698683
		PsCam049510	-0.698436
		PsCam034523	-0.696394
		PsCam029256	-0.694403
		PsCam050270	-0.693859
		PsCam005084	-0.689232
		PsCam027502	-0.688929
		PsCam002363	-0.688904
		PsCam002144	-0.688076
		PsCam053618	-0.688015
		PsCam044199	-0.687899
		PsCam009771	-0.686154
		PsCam010730	-0.685508
		PsCam043253	-0.685416
		PsCam045117	-0.685323
		PsCam045630	-0.684692
		PsCam057522	-0.68435
		PsCam050187	-0.683603
		PsCam055407	-0.683147
		PsCam005248	-0.682434
		PsCam043444	-0.682116
		PsCam017133	-0.68043
		PsCam036674	-0.679329
		PsCam011937	-0.677783
		PsCam027349	-0.676622
		PsCam051326	-0.676305
		PsCam034298	-0.673966
		PsCam059427	-0.673341
		PsCam000511	-0.673027
		PsCam001021	-0.6725
		PsCam007678	-0.670969
		PsCam036063	-0.668008
		PsCam052765	-0.667179
		PsCam013933	-0.666652
		PsCam051315	-0.66629
		PsCam052010	-0.665409
		PsCam038878	-0.665072
		PsCam034667	-0.664993
		PsCam024038	-0.662496
		PsCam050782	-0.661664
		PsCam004825	-0.661049
		PsCam043240	-0.660611
		PsCam003800	-0.659798
		PsCam001812	-0.658924
		PsCam051836	-0.657932
		PsCam044337	-0.655179
		PsCam042814	-0.654061
		PsCam055195	-0.65122
		PsCam043100	-0.649462
		PsCam050283	-0.646985
		PsCam050611	-0.646639
		PsCam051587	-0.644953
		PsCam042521	-0.643964
		PsCam026533	-0.643715
		PsCam046276	-0.642825
		PsCam002135	-0.642824
		PsCam045829	-0.642456
		PsCam048608	-0.641667
		PsCam049686	-0.639828
		PsCam042907	-0.639512
		PsCam056121	-0.638327
		PsCam024448	-0.635492
		PsCam042417	-0.635204
		PsCam010822	-0.63327
		PsCam042503	-0.630788
		PsCam021797	-0.630671
		PsCam043320	-0.630129
		PsCam054968	-0.629643
		PsCam029717	-0.629522
		PsCam038750	-0.627277
		PsCam009819	-0.627043
		PsCam016476	-0.62698
		PsCam043681	-0.62682
		PsCam052624	-0.625866
		PsCam029341	-0.625388
		PsCam034340	-0.625278
		PsCam050491	-0.62492
		PsCam058021	-0.621886
		PsCam021217	-0.619262
		PsCam056358	-0.617448
		PsCam001945	-0.617244
		PsCam047793	-0.615918
		PsCam043534	-0.611947
		PsCam037719	-0.611638
		PsCam051647	-0.611274
		PsCam054741	-0.610196
		PsCam027167	-0.609576
		PsCam050008	-0.609522
		PsCam043269	-0.608821
		PsCam051331	-0.608569
		PsCam053384	-0.608006
		PsCam000633	-0.607196
		PsCam034680	-0.604189
		PsCam048046	-0.603533
		PsCam048403	-0.603174
		PsCam012808	-0.601969
		PsCam024421	-0.600826
		PsCam042959	-0.599257
		PsCam038599	-0.598834
		PsCam027281	-0.598585
		PsCam039247	-0.598568
		PsCam042193	-0.598365
		PsCam050335	-0.598263
		PsCam003274	-0.595801
		PsCam052894	-0.593932
		PsCam044132	-0.59393
		PsCam048109	-0.58979
		PsCam026430	-0.584749
		PsCam045495	-0.583246
		PsCam037571	-0.582707
		PsCam001868	-0.582672
		PsCam050033	-0.582203
		PsCam046281	-0.581771
		PsCam025817	-0.581648
		PsCam037007	-0.580858
		PsCam050933	-0.580766
		PsCam047637	-0.580138
		PsCam043642	-0.580127
		PsCam042952	-0.579981
		PsCam051480	-0.579857
		PsCam046628	-0.579599
		PsCam022061	-0.579218
		PsCam044006	-0.578601
		PsCam030617	-0.577658
		PsCam056292	-0.577127
		PsCam048393	-0.576846
		PsCam035579	-0.576589
		PsCam043844	-0.576514
		PsCam005522	-0.575462
		PsCam023272	-0.57485
		PsCam053757	-0.573356
		PsCam051136	-0.573349
		PsCam030792	-0.57113
		PsCam003056	-0.570008
		PsCam023525	-0.569109
		PsCam045132	-0.568752
		PsCam023074	-0.568515
		PsCam044236	-0.566398
		PsCam042155	-0.566323
		PsCam044599	-0.566062
		PsCam042790	-0.565301
		PsCam051065	-0.565077
		PsCam057607	-0.564025
		PsCam042706	-0.563895
		PsCam047565	-0.563201
		PsCam000706	-0.562977
		PsCam058277	-0.562681
		PsCam042519	-0.562285
		PsCam001997	-0.562126
		PsCam056833	-0.561082
		PsCam048439	-0.557343
		PsCam006726	-0.557153
		PsCam038710	-0.556167
		PsCam002490	-0.555631
		PsCam052861	-0.555462
		PsCam022328	-0.555374
		PsCam050030	-0.554357
		PsCam018710	-0.554027
		PsCam001040	-0.553503
		PsCam015618	-0.552782
		PsCam010185	-0.552029
		PsCam021303	-0.551677
		PsCam044409	-0.549285
		PsCam043103	-0.549087
		PsCam000742	-0.549084
		PsCam025042	-0.549038
		PsCam001184	-0.548514
		PsCam044078	-0.54834
		PsCam045615	-0.548068
		PsCam045662	-0.547812
		PsCam054835	-0.545834
		PsCam050531	-0.54489
		PsCam051665	-0.544549
		PsCam043974	-0.54413
		PsCam037055	-0.543728
		PsCam011984	-0.54335
		PsCam051650	-0.542154
		PsCam016968	-0.541417
		PsCam035879	-0.540383
		PsCam004938	-0.540194
		PsCam045217	-0.539689
		PsCam042964	-0.539494
		PsCam048079	-0.539266
		PsCam002200	-0.537552
		PsCam023507	-0.537385
		PsCam035994	-0.536319
		PsCam021806	-0.536144
		PsCam042917	-0.533862
		PsCam020782	-0.533001
		PsCam036162	-0.532653
		PsCam021132	-0.530278
		PsCam047226	-0.530226
		PsCam038797	-0.530088
		PsCam021037	-0.530052
		PsCam042701	-0.529817
		PsCam048469	-0.529673
		PsCam045747	-0.529207
		PsCam011695	-0.528193
		PsCam060147	-0.527131
		PsCam024833	-0.526572
		PsCam002029	-0.525062
		PsCam034036	-0.524842
		PsCam052906	-0.524017
		PsCam006774	-0.523583
		PsCam031460	-0.522745
		PsCam038471	-0.522618
		PsCam043822	-0.521372
		PsCam024916	-0.521313
		PsCam002043	-0.520655
		PsCam048329	-0.519985
		PsCam048885	-0.51984
		PsCam002153	-0.519747
		PsCam000118	-0.519226
		PsCam052338	-0.517474
		PsCam044380	-0.516444
		PsCam052529	-0.516111
		PsCam038707	-0.514675
		PsCam054358	-0.514067
		PsCam043121	-0.513324
		PsCam049317	-0.512216
		PsCam046783	-0.511072
		PsCam014858	-0.510315
		PsCam003455	-0.509729
		PsCam005590	-0.508215
		PsCam034193	-0.507477
		PsCam049670	-0.5061
		PsCam003475	-0.505535
		PsCam043648	-0.504901
		PsCam051981	-0.504592
		PsCam006663	-0.504443
		PsCam051142	-0.503541
		PsCam010269	-0.500931
		PsCam051743	-0.500125
		PsCam053068	-0.499367
		PsCam010155	-0.4986
		PsCam013245	-0.498271
		PsCam011310	-0.498223
		PsCam035445	-0.497103
		PsCam024489	-0.49696
		PsCam001664	-0.495823
		PsCam018191	-0.494784
		PsCam050241	-0.494715
		PsCam044681	-0.494283
		PsCam052145	-0.493682
		PsCam035796	-0.491438
		PsCam052057	-0.489744
		PsCam010744	-0.489382
		PsCam056260	-0.488385
		PsCam037802	-0.488182
		PsCam043116	-0.487916
		PsCam034720	-0.487691
		PsCam037642	-0.48526
		PsCam007293	-0.483252
		PsCam057584	-0.482587
		PsCam049861	-0.482222
		PsCam034845	-0.48213
		PsCam053860	-0.48081
		PsCam000173	-0.479159
		PsCam060103	-0.477629
		PsCam056098	-0.477468
		PsCam053698	-0.476993
		PsCam051258	-0.476789
		PsCam042580	-0.476136
		PsCam004615	-0.475529
		PsCam001370	-0.474898
		PsCam001469	-0.474679
		PsCam043497	-0.473795
		PsCam052990	-0.473009
		PsCam051159	-0.472919
		PsCam049285	-0.472568
		PsCam011504	-0.46684
		PsCam033784	-0.46504
		PsCam012245	-0.464217
		PsCam034535	-0.464168
		PsCam056423	-0.464102
		PsCam038868	-0.46364
		PsCam044711	-0.463551
		PsCam050510	-0.463534
		PsCam052852	-0.463261
		PsCam014504	-0.460922
		PsCam050960	-0.458987
		PsCam051262	-0.458828
		PsCam049473	-0.458808
		PsCam033814	-0.458777
		PsCam004976	-0.458245
		PsCam043827	-0.457786
		PsCam005065	-0.457384
		PsCam052513	-0.456895
		PsCam024981	-0.455992
		PsCam050788	-0.450662
		PsCam044662	-0.45066
		PsCam008037	-0.450652
		PsCam022353	-0.448265
		PsCam043297	-0.44605
		PsCam036858	-0.445702
		PsCam043439	-0.445543
		PsCam043301	-0.444139
		PsCam052564	-0.443667
		PsCam011001	-0.442902
		PsCam024771	-0.442804
		PsCam003018	-0.442047
		PsCam048265	-0.441736
		PsCam032211	-0.441498
		PsCam058079	-0.441409
		PsCam000227	-0.441362
		PsCam044677	-0.441289
		PsCam043466	-0.439348
		PsCam045130	-0.439306
		PsCam005827	-0.438521
		PsCam043005	-0.438407
		PsCam014017	-0.437674
		PsCam051530	-0.437655
		PsCam034091	-0.437072
		PsCam023852	-0.436886
		PsCam021404	-0.436725
		PsCam011513	-0.435358
		PsCam042210	-0.434267
		PsCam007082	-0.43405
		PsCam046434	-0.432685
		PsCam011415	-0.432171
		PsCam005194	-0.432169
		PsCam046699	-0.431109
		PsCam012928	-0.430254
		PsCam000446	-0.430014
		PsCam052179	-0.429911
		PsCam048587	-0.429046
		PsCam035840	-0.426292
		PsCam053590	-0.426118
		PsCam035065	-0.426017
		PsCam042302	-0.42586
		PsCam043609	-0.425661
		PsCam045908	-0.425565
		PsCam011373	-0.422236
		PsCam049931	-0.421395
		PsCam050565	-0.421187
		PsCam050268	-0.420993
		PsCam021195	-0.41995
		PsCam051697	-0.41937
		PsCam002338	-0.419335
		PsCam033571	-0.419246
		PsCam001219	-0.41919
		PsCam035505	-0.418724
		PsCam006848	-0.418406
		PsCam042444	-0.418275
		PsCam044631	-0.417038
		PsCam031196	-0.416966
		PsCam010468	-0.416454
		PsCam025521	-0.416447
		PsCam036842	-0.415441
		PsCam023549	-0.4152
		PsCam021039	-0.414985
		PsCam042727	-0.414295
		PsCam035663	-0.413639
		PsCam038578	-0.412118
		PsCam038775	-0.411999
		PsCam021333	-0.411953
		PsCam001592	-0.411608
		PsCam006693	-0.411455
		PsCam001454	-0.410853
		PsCam023394	-0.410825
		PsCam050871	-0.41045
		PsCam059526	-0.410144
		PsCam043656	-0.406497
		PsCam057669	-0.406243
		PsCam034003	-0.405886
		PsCam021415	-0.405355
		PsCam023106	-0.405154
		PsCam038439	-0.404879
		PsCam037514	-0.404654
		PsCam050345	-0.404329
		PsCam002391	-0.403955
		PsCam034083	-0.403614
		PsCam057804	-0.401271
		PsCam039506	-0.401166
		PsCam050734	-0.400987
		PsCam034510	-0.400532
		PsCam051938	-0.400061
		PsCam010267	-0.399744
		PsCam009708	-0.399683
		PsCam054381	-0.399013
		PsCam003454	-0.398787
		PsCam025683	-0.398397
		PsCam053224	-0.398264
		PsCam013138	-0.397614
		PsCam025358	-0.397091
		PsCam052668	-0.396892
		PsCam057532	-0.395533
		PsCam007247	-0.394534
		PsCam050142	-0.394374
		PsCam005987	-0.394344
		PsCam025670	-0.394031
		PsCam021689	-0.393955
		PsCam046572	-0.392969
		PsCam003481	-0.392342
		PsCam037431	-0.391848
		PsCam042926	-0.391756
		PsCam021935	-0.390449
		PsCam050594	-0.389912
		PsCam039660	-0.389857
		PsCam045634	-0.389454
		PsCam042988	-0.388562
		PsCam017281	-0.387636
		PsCam007002	-0.387479
		PsCam015866	-0.385392
		PsCam042228	-0.385161
		PsCam001460	-0.383365
		PsCam010886	-0.383115
		PsCam048160	-0.382946
		PsCam029433	-0.382631
		PsCam044516	-0.38263
		PsCam001740	-0.381235
		PsCam000865	-0.380774
		PsCam044092	-0.380209
		PsCam046041	-0.379929
		PsCam000417	-0.37962
		PsCam027183	-0.379457
		PsCam051437	-0.378237
		PsCam052436	-0.377206
		PsCam050506	-0.377094
		PsCam050630	-0.377019
		PsCam009691	-0.376864
		PsCam043065	-0.376861
		PsCam051678	-0.375721
		PsCam049867	-0.375713
		PsCam043176	-0.374783
		PsCam049902	-0.374587
		PsCam051579	-0.374046
		PsCam046009	-0.373818
		PsCam036947	-0.373686
		PsCam034682	-0.372704
		PsCam038964	-0.372623
		PsCam025063	-0.37248
		PsCam043742	-0.372178
		PsCam025554	-0.371661
		PsCam050526	-0.371439
		PsCam059438	-0.370927
		PsCam032202	-0.370354
		PsCam051531	-0.367628
		PsCam051915	-0.367396
		PsCam052260	-0.367311
		PsCam036686	-0.367268
		PsCam016984	-0.367203
		PsCam057251	-0.36697
		PsCam050532	-0.36557
		PsCam050040	-0.364892
		PsCam045751	-0.364683
		PsCam055916	-0.364645
		PsCam048441	-0.364613
		PsCam001431	-0.363675
		PsCam045003	-0.363128
		PsCam045779	-0.362811
		PsCam021652	-0.362376
		PsCam045497	-0.361924
		PsCam010890	-0.361553
		PsCam049492	-0.361142
		PsCam006888	-0.361027
		PsCam022812	-0.360976
		PsCam023244	-0.360636
		PsCam013251	-0.360326
		PsCam037663	-0.359577
		PsCam050918	-0.359334
		PsCam060176	-0.358495
		PsCam042740	-0.356333
		PsCam046573	-0.355824
		PsCam004041	-0.3556
		PsCam039010	-0.355552
		PsCam016937	-0.355184
		PsCam048938	-0.354093
		PsCam054828	-0.353788
		PsCam004670	-0.353657
		PsCam055918	-0.353343
		PsCam059569	-0.35318
		PsCam024759	-0.353145
		PsCam053758	-0.352935
		PsCam053557	-0.352803
		PsCam049041	-0.351288
		PsCam023829	-0.350339
		PsCam017072	-0.350213
		PsCam024862	-0.349043
		PsCam042653	-0.348645
		PsCam056107	-0.347588
		PsCam050920	-0.346427
		PsCam051971	-0.346016
		PsCam059380	-0.345856
		PsCam036034	-0.345344
		PsCam010129	-0.345225
		PsCam011688	-0.344757
		PsCam050874	-0.344367
		PsCam034013	-0.344339
		PsCam013159	-0.344065
		PsCam060219	-0.343932
		PsCam025808	-0.342839
		PsCam049574	-0.34203
		PsCam048490	-0.34101
		PsCam000824	-0.341007
		PsCam045493	-0.340904
		PsCam014325	-0.340305
		PsCam043162	-0.340182
		PsCam050940	-0.339865
		PsCam054766	-0.339178
		PsCam001047	-0.337755
		PsCam009765	-0.337302
		PsCam021576	-0.336735
		PsCam052904	-0.336565
		PsCam016957	-0.336002
		PsCam050946	-0.335937
		PsCam051245	-0.335914
		PsCam052947	-0.335482
		PsCam045103	-0.335031
		PsCam024200	-0.334674
		PsCam055901	-0.334673
		PsCam042445	-0.334648
		PsCam042516	-0.334579
		PsCam042724	-0.333652
		PsCam042552	-0.333514
		PsCam051990	-0.333279
		PsCam037602	-0.332487
		PsCam044273	-0.332176
		PsCam014907	-0.33143
		PsCam029401	-0.331308
		PsCam023861	-0.330867
		PsCam010213	-0.330694
		PsCam025040	-0.330484
		PsCam051391	-0.330249
		PsCam049004	-0.329325
		PsCam037271	-0.328843
		PsCam021221	-0.328697
		PsCam043485	-0.328697
		PsCam034585	-0.327789
		PsCam058903	-0.327671
		PsCam050937	-0.327551
		PsCam045558	-0.327537
		PsCam056775	-0.326934
		PsCam050623	-0.326688
		PsCam050122	-0.326652
		PsCam007138	-0.326393
		PsCam049556	-0.325898
		PsCam017329	-0.325423
		PsCam029457	-0.32517
		PsCam035399	-0.324992
		PsCam000160	-0.324856
		PsCam051552	-0.324573
		PsCam010819	-0.323233
		PsCam016934	-0.322774
		PsCam021167	-0.322528
		PsCam057269	-0.321517
		PsCam046337	-0.321414
		PsCam046540	-0.321185
		PsCam052420	-0.320928
		PsCam049849	-0.320528
		PsCam024830	-0.320477
		PsCam020475	-0.319877
		PsCam023193	-0.318682
		PsCam010932	-0.31813
		PsCam000419	-0.317519
		PsCam045297	-0.3172
		PsCam049273	-0.316118
		PsCam043689	-0.315795
		PsCam052323	-0.315653
		PsCam002998	-0.31528
		PsCam042718	-0.31474
		PsCam044902	-0.314341
		PsCam011469	-0.31348
		PsCam035248	-0.312489
		PsCam029738	-0.312413
		PsCam000416	-0.311237
		PsCam045190	-0.310357
		PsCam042570	-0.310064
		PsCam036451	-0.309799
		PsCam024522	-0.309221
		PsCam042297	-0.308515
		PsCam059298	-0.308206
		PsCam045351	-0.307955
		PsCam001694	-0.306824
		PsCam000445	-0.306648
		PsCam033614	-0.306031
		PsCam042817	-0.305326
		PsCam014054	-0.305017
		PsCam044301	-0.30489
		PsCam033397	-0.304724
		PsCam051001	-0.304618
		PsCam042471	-0.303961
		PsCam049018	-0.303927
		PsCam052538	-0.303335
		PsCam014967	-0.303231
		PsCam021362	-0.302848
		PsCam027024	-0.302283
		PsCam060223	-0.301929
		PsCam057868	-0.301903
		PsCam004886	-0.300657
		PsCam006986	-0.300133
		PsCam016688	-0.299821
		PsCam049875	-0.299424
		PsCam043146	-0.299302
		PsCam009858	-0.299115
		PsCam025627	-0.298248
		PsCam051448	-0.297618
		PsCam046185	-0.296703
		PsCam000404	-0.294996
		PsCam025433	-0.293753
		PsCam035440	-0.293526
		PsCam051049	-0.290775
		PsCam054930	-0.289281
		PsCam051340	-0.288927
		PsCam035760	-0.288891
		PsCam037455	-0.288189
		PsCam051236	-0.288028
		PsCam044291	-0.287683
		PsCam049256	-0.286804
		PsCam043783	-0.286447
		PsCam003354	-0.286294
		PsCam043140	-0.286005
		PsCam048424	-0.28503
		PsCam005111	-0.280443
		PsCam044351	-0.279958
		PsCam048442	-0.279838
		PsCam006651	-0.279772
		PsCam046228	-0.278999
		PsCam042160	-0.277277
		PsCam057706	-0.276314
		PsCam048724	-0.275585
		PsCam059424	-0.275525
		PsCam011358	-0.274319
		PsCam011719	-0.274208
		PsCam050395	-0.272739
		PsCam049207	-0.272506
		PsCam049986	-0.272288
		PsCam038309	-0.27203
		PsCam044928	-0.271525
		PsCam051614	-0.271194
		PsCam046558	-0.271028
		PsCam001841	-0.271027
		PsCam010255	-0.270893
		PsCam034790	-0.270381
		PsCam043675	-0.270217
		PsCam005711	-0.269905
		PsCam038431	-0.269843
		PsCam052242	-0.269563
		PsCam050736	-0.269445
		PsCam011593	-0.268697
		PsCam059749	-0.266975
		PsCam036429	-0.266815
		PsCam048592	-0.26653
		PsCam051542	-0.266477
		PsCam051651	-0.265573
		PsCam060000	-0.265152
		PsCam048625	-0.26468
		PsCam050254	-0.264675
		PsCam037828	-0.264492
		PsCam051372	-0.264437
		PsCam006481	-0.262901
		PsCam022662	-0.262697
		PsCam012951	-0.261848
		PsCam046306	-0.261403
		PsCam051099	-0.261361
		PsCam004061	-0.260241
		PsCam050692	-0.258772
		PsCam004943	-0.258524
		PsCam034754	-0.257235
		PsCam022236	-0.255492
		PsCam024237	-0.254823
		PsCam038341	-0.254806
		PsCam023036	-0.254379
		PsCam042460	-0.254257
		PsCam021001	-0.254043
		PsCam010132	-0.253802
		PsCam034730	-0.252685
		PsCam025849	-0.251635
		PsCam052592	-0.251069
		PsCam024697	-0.250758
		PsCam013942	-0.2495
		PsCam011280	-0.249454
		PsCam042434	-0.249437
		PsCam000422	-0.249327
		PsCam006445	-0.247531
		PsCam000371	-0.247183
		PsCam056427	-0.246098
		PsCam049534	-0.245837
		PsCam034602	-0.244329
		PsCam054747	-0.241076
		PsCam010011	-0.240203
		PsCam044501	-0.239792
		PsCam025547	-0.238812
		PsCam030130	-0.238177
		PsCam043676	-0.235792
		PsCam046663	-0.234696
		PsCam013606	-0.233994
		PsCam033612	-0.232563
		PsCam045526	-0.230747
		PsCam035821	-0.230063
		PsCam011947	-0.228817
		PsCam052133	-0.227606
		PsCam051527	-0.22756
		PsCam050969	-0.227066
		PsCam025294	-0.226332
		PsCam053145	-0.225299
		PsCam049348	-0.22516
		PsCam059340	-0.222981
		PsCam006223	-0.220877
		PsCam046588	-0.217428
		PsCam010012	-0.214594
		PsCam043708	-0.21364
		PsCam045359	-0.213148
		PsCam051442	-0.212795
		PsCam003373	-0.212613
		PsCam043649	-0.211726
		PsCam029754	-0.211396
		PsCam043846	-0.210187
		PsCam045354	-0.207565
		PsCam045348	-0.207044
		PsCam022071	-0.206732
		PsCam043098	-0.205883
		PsCam009675	-0.198384
		PsCam055031	-0.196429
		PsCam043183	-0.192265
		PsCam042250	-0.190656
		PsCam034563	-0.190206
		PsCam013149	-0.189375
		PsCam033650	-0.185149
		PsCam042173	-0.180805
		PsCam005093	-0.179009
		PsCam044326	-0.178414
		PsCam032000	-0.171765
		PsCam021150	0.152272
		PsCam042828	0.159648
		PsCam049150	0.165812
		PsCam045177	0.167119
		PsCam044938	0.168452
		PsCam048237	0.169636
		PsCam054447	0.170135
		PsCam048206	0.172264
		PsCam000199	0.172364
		PsCam042174	0.172752
		PsCam042591	0.172871
		PsCam044993	0.17437
		PsCam030760	0.174984
		PsCam043511	0.175355
		PsCam010471	0.175688
		PsCam010032	0.177189
		PsCam044920	0.177753
		PsCam042428	0.178858
		PsCam045181	0.178953
		PsCam044324	0.17954
		PsCam017050	0.179587
		PsCam042794	0.179646
		PsCam006662	0.179763
		PsCam042498	0.180372
		PsCam000837	0.182266
		PsCam009516	0.182717
		PsCam049046	0.183412
		PsCam009523	0.184294
		PsCam048861	0.184505
		PsCam042259	0.184562
		PsCam042341	0.184689
		PsCam043128	0.185294
		PsCam006515	0.185492
		PsCam042509	0.185766
		PsCam042393	0.187085
		PsCam044829	0.187643
		PsCam033575	0.187855
		PsCam042525	0.187862
		PsCam035273	0.188569
		PsCam048862	0.18872
		PsCam059371	0.18888
		PsCam004846	0.189316
		PsCam035924	0.190179
		PsCam044892	0.190546
		PsCam042454	0.191189
		PsCam013007	0.191285
		PsCam042510	0.193303
		PsCam016883	0.193308
		PsCam033966	0.193953
		PsCam050006	0.19416
		PsCam004452	0.194501
		PsCam046264	0.194548
		PsCam042759	0.195399
		PsCam045062	0.195555
		PsCam043950	0.196302
		PsCam049681	0.196359
		PsCam042618	0.197027
		PsCam042335	0.197772
		PsCam049297	0.197884
		PsCam020907	0.197988
		PsCam054745	0.198219
		PsCam034949	0.198615
		PsCam045416	0.199207
		PsCam001179	0.199259
		PsCam043797	0.200056
		PsCam004981	0.200766
		PsCam054809	0.201224
		PsCam050118	0.201346
		PsCam049489	0.201467
		PsCam000734	0.201511
		PsCam025012	0.201882
		PsCam000848	0.201979
		PsCam051365	0.202114
		PsCam043335	0.20216
		PsCam048757	0.202303
		PsCam033908	0.20245
		PsCam048050	0.202663
		PsCam048933	0.202711
		PsCam051750	0.202812
		PsCam044807	0.202947
		PsCam049222	0.203344
		PsCam049511	0.203527
		PsCam044810	0.203794
		PsCam045114	0.204397
		PsCam018144	0.204903
		PsCam001069	0.205402
		PsCam042712	0.205691
		PsCam051103	0.206723
		PsCam023194	0.207774
		PsCam048843	0.207862
		PsCam000458	0.208134
		PsCam011094	0.208154
		PsCam044895	0.208446
		PsCam002999	0.208747
		PsCam048771	0.208904
		PsCam048770	0.20925
		PsCam044798	0.209255
		PsCam044424	0.209508
		PsCam048221	0.210116
		PsCam043096	0.210247
		PsCam033904	0.210714
		PsCam013018	0.211137
		PsCam010630	0.212158
		PsCam035710	0.21322
		PsCam029348	0.213466
		PsCam042596	0.213571
		PsCam048171	0.213591
		PsCam044812	0.213954
		PsCam027139	0.214122
		PsCam049490	0.214141
		PsCam023333	0.214438
		PsCam057520	0.214634
		PsCam036243	0.21469
		PsCam013008	0.215127
		PsCam034289	0.215572
		PsCam035577	0.215895
		PsCam042398	0.215989
		PsCam048886	0.216619
		PsCam033901	0.217195
		PsCam055970	0.217241
		PsCam006915	0.217644
		PsCam044825	0.217792
		PsCam048846	0.218172
		PsCam048201	0.218217
		PsCam004907	0.219308
		PsCam020925	0.219522
		PsCam016751	0.219625
		PsCam035327	0.219642
		PsCam000018	0.22026
		PsCam048260	0.220362
		PsCam050169	0.220642
		PsCam055731	0.222173
		PsCam006808	0.222212
		PsCam049065	0.222287
		PsCam035384	0.22259
		PsCam042419	0.222689
		PsCam042573	0.223078
		PsCam048196	0.223476
		PsCam035612	0.224022
		PsCam035287	0.224275
		PsCam035447	0.224291
		PsCam044127	0.22431
		PsCam009588	0.224528
		PsCam004898	0.224999
		PsCam048828	0.225038
		PsCam000046	0.22505
		PsCam048825	0.225469
		PsCam000019	0.226025
		PsCam049737	0.226101
		PsCam042134	0.226248
		PsCam045004	0.227107
		PsCam055254	0.228329
		PsCam034399	0.228471
		PsCam036742	0.228479
		PsCam055868	0.228616
		PsCam049983	0.228914
		PsCam048988	0.229308
		PsCam042728	0.22936
		PsCam048948	0.229639
		PsCam050133	0.229901
		PsCam020923	0.230148
		PsCam042764	0.230238
		PsCam049342	0.231795
		PsCam044818	0.231982
		PsCam000396	0.232162
		PsCam000707	0.233322
		PsCam045253	0.233532
		PsCam027769	0.2338
		PsCam048197	0.233941
		PsCam049238	0.23427
		PsCam012743	0.234303
		PsCam045815	0.234323
		PsCam049246	0.234736
		PsCam017208	0.235051
		PsCam023170	0.235802
		PsCam036707	0.235878
		PsCam000867	0.236009
		PsCam035684	0.236401
		PsCam048094	0.236665
		PsCam054808	0.236776
		PsCam035263	0.236801
		PsCam057709	0.237422
		PsCam001373	0.237462
		PsCam034406	0.237719
		PsCam001458	0.237823
		PsCam043954	0.237971
		PsCam028041	0.238137
		PsCam035753	0.239143
		PsCam006614	0.239399
		PsCam010953	0.239513
		PsCam020919	0.239708
		PsCam049523	0.239762
		PsCam006891	0.239806
		PsCam046674	0.240003
		PsCam050817	0.241009
		PsCam000856	0.241061
		PsCam024758	0.241626
		PsCam050435	0.241853
		PsCam035608	0.24189
		PsCam035272	0.241986
		PsCam058666	0.242641
		PsCam042384	0.243624
		PsCam044334	0.243809
		PsCam045040	0.244166
		PsCam048982	0.244508
		PsCam050438	0.244649
		PsCam028545	0.24534
		PsCam004844	0.245966
		PsCam059647	0.246134
		PsCam020808	0.24732
		PsCam020911	0.247881
		PsCam049180	0.24798
		PsCam035437	0.248026
		PsCam036607	0.248273
		PsCam004643	0.248339
		PsCam000319	0.24857
		PsCam035910	0.248691
		PsCam000066	0.2487
		PsCam059632	0.248881
		PsCam043805	0.249061
		PsCam042676	0.249151
		PsCam042401	0.249396
		PsCam048766	0.249628
		PsCam010935	0.249648
		PsCam049276	0.249796
		PsCam023127	0.249881
		PsCam044929	0.249993
		PsCam031281	0.250078
		PsCam057639	0.250114
		PsCam051428	0.250205
		PsCam042934	0.25038
		PsCam042538	0.250397
		PsCam049042	0.250532
		PsCam000996	0.250533
		PsCam026804	0.250602
		PsCam035269	0.251632
		PsCam049000	0.251702
		PsCam048658	0.251741
		PsCam001237	0.251854
		PsCam020926	0.252087
		PsCam006879	0.252122
		PsCam050019	0.252236
		PsCam048299	0.253102
		PsCam055981	0.25337
		PsCam059434	0.25356
		PsCam049105	0.253641
		PsCam048227	0.254495
		PsCam048832	0.255681
		PsCam020795	0.255775
		PsCam048043	0.256703
		PsCam048805	0.257086
		PsCam039184	0.257098
		PsCam030790	0.257321
		PsCam050639	0.257821
		PsCam048182	0.258479
		PsCam052666	0.258591
		PsCam035507	0.258827
		PsCam035316	0.260096
		PsCam048815	0.260141
		PsCam057618	0.260387
		PsCam016886	0.260641
		PsCam042450	0.261128
		PsCam009648	0.261639
		PsCam042459	0.261688
		PsCam000882	0.261799
		PsCam035391	0.263384
		PsCam034516	0.263501
		PsCam026797	0.26391
		PsCam001428	0.2644
		PsCam045150	0.264538
		PsCam049508	0.264678
		PsCam049239	0.265301
		PsCam010715	0.265782
		PsCam058763	0.265876
		PsCam006871	0.266048
		PsCam021812	0.266354
		PsCam049828	0.26637
		PsCam049387	0.266403
		PsCam049151	0.266542
		PsCam034385	0.266613
		PsCam023045	0.266629
		PsCam037759	0.266696
		PsCam049544	0.266757
		PsCam014169	0.266951
		PsCam044808	0.268159
		PsCam034336	0.268774
		PsCam049909	0.268847
		PsCam035491	0.269441
		PsCam045073	0.269862
		PsCam048165	0.270268
		PsCam044158	0.270981
		PsCam044828	0.27103
		PsCam042188	0.271276
		PsCam033911	0.271407
		PsCam016784	0.27218
		PsCam049032	0.27222
		PsCam044311	0.273211
		PsCam036238	0.273265
		PsCam051095	0.273542
		PsCam057529	0.273813
		PsCam020920	0.274153
		PsCam037850	0.276236
		PsCam017058	0.276303
		PsCam000052	0.276442
		PsCam050835	0.276498
		PsCam035252	0.27657
		PsCam004641	0.277359
		PsCam015447	0.277381
		PsCam048755	0.27743
		PsCam020939	0.277566
		PsCam049797	0.277711
		PsCam057610	0.277747
		PsCam048984	0.278028
		PsCam036177	0.278256
		PsCam049252	0.278299
		PsCam035343	0.278699
		PsCam048048	0.278746
		PsCam048176	0.27899
		PsCam049376	0.27919
		PsCam054782	0.280244
		PsCam043730	0.28053
		PsCam048210	0.281003
		PsCam048997	0.281362
		PsCam021158	0.281398
		PsCam029444	0.281638
		PsCam030789	0.281656
		PsCam010986	0.281821
		PsCam051822	0.282375
		PsCam035958	0.282683
		PsCam045450	0.283178
		PsCam042588	0.283203
		PsCam048829	0.283382
		PsCam048773	0.284121
		PsCam049500	0.284344
		PsCam036843	0.284506
		PsCam049002	0.284873
		PsCam054894	0.286022
		PsCam034368	0.286246
		PsCam054804	0.286605
		PsCam049550	0.286867
		PsCam042400	0.28757
		PsCam026980	0.287751
		PsCam045219	0.288108
		PsCam034401	0.288361
		PsCam026990	0.28838
		PsCam044836	0.289235
		PsCam050411	0.289426
		PsCam004573	0.289804
		PsCam052267	0.290066
		PsCam035948	0.290357
		PsCam004908	0.290634
		PsCam006670	0.290647
		PsCam048359	0.291205
		PsCam012874	0.291764
		PsCam044816	0.29191
		PsCam048952	0.29249
		PsCam048166	0.2926
		PsCam027295	0.293132
		PsCam036310	0.293147
		PsCam057696	0.293155
		PsCam043989	0.293905
		PsCam048987	0.29426
		PsCam035971	0.294565
		PsCam030854	0.29468
		PsCam044947	0.294844
		PsCam018134	0.294945
		PsCam048066	0.29733
		PsCam050864	0.298017
		PsCam043045	0.298611
		PsCam035657	0.298643
		PsCam042803	0.299836
		PsCam053664	0.299838
		PsCam037668	0.300737
		PsCam001327	0.300822
		PsCam031102	0.300975
		PsCam045089	0.301108
		PsCam034531	0.301732
		PsCam001151	0.302326
		PsCam005076	0.302375
		PsCam000054	0.302478
		PsCam007048	0.30286
		PsCam020902	0.303058
		PsCam036279	0.303314
		PsCam057865	0.303375
		PsCam011436	0.303829
		PsCam048185	0.30402
		PsCam053821	0.304035
		PsCam044985	0.304048
		PsCam048175	0.304512
		PsCam023403	0.304765
		PsCam008813	0.305225
		PsCam023082	0.305759
		PsCam048764	0.30628
		PsCam009893	0.306391
		PsCam049174	0.306444
		PsCam001113	0.306687
		PsCam001809	0.306981
		PsCam005330	0.307013
		PsCam035950	0.307055
		PsCam037051	0.307331
		PsCam048780	0.307567
		PsCam050051	0.307865
		PsCam010719	0.30833
		PsCam034733	0.309116
		PsCam039136	0.309686
		PsCam045122	0.313048
		PsCam048168	0.313211
		PsCam035264	0.313648
		PsCam035266	0.313691
		PsCam049023	0.314167
		PsCam045678	0.314823
		PsCam051055	0.314955
		PsCam044261	0.315681
[truncated: 794 more rows]

## Sheet: WT-pim
Supplementary Table 2.2. Genes differentially expressed between the inflorescence apices of the wild type and the pim mutant
WT vs pim
		PsCam ID	LFC
		PsCam027613	-8.59334
		PsCam040504	-7.65991
		PsCam002507	-7.40226
		PsCam023807	-7.09572
		PsCam002906	-6.92476
		PsCam038047	-6.68351
		PsCam003320	-6.59792
		PsCam035053	-6.05024
		PsCam037722	-5.63947
		PsCam002212	-5.45143
		PsCam034805	-5.24495
		PsCam029487	-4.81927
		PsCam043622	-4.52333
		PsCam044597	-4.39002
		PsCam035662	-4.33721
		PsCam024306	-4.29107
		PsCam021631	-4.28646
		PsCam024181	-4.24019
		PsCam024515	-4.21388
		PsCam011980	-4.2136
		PsCam049923	-4.20552
		PsCam039653	-3.97921
		PsCam041264	-3.91963
		PsCam023293	-3.76546
		PsCam005101	-3.60552
		PsCam011186	-3.43791
		PsCam060159	-3.4135
		PsCam008680	-3.39116
		PsCam039585	-3.38367
		PsCam040720	-3.37156
		PsCam006109	-3.34599
		PsCam014158	-3.32935
		PsCam038992	-3.32209
		PsCam002012	-3.27109
		PsCam034437	-3.24032
		PsCam046198	-3.1837
		PsCam005456	-3.17379
		PsCam012931	-3.17081
		PsCam001386	-3.11109
		PsCam056677	-2.9842
		PsCam004700	-2.93235
		PsCam039704	-2.88521
		PsCam043892	-2.84637
		PsCam040692	-2.809
		PsCam021694	-2.75952
		PsCam053480	-2.75368
		PsCam039981	-2.70899
		PsCam060171	-2.63592
		PsCam004699	-2.53862
		PsCam044089	-2.5169
		PsCam045471	-2.50158
		PsCam038215	-2.47729
		PsCam048560	-2.46988
		PsCam021078	-2.46721
		PsCam044584	-2.45905
		PsCam017248	-2.42586
		PsCam041205	-2.42474
		PsCam039351	-2.41365
		PsCam001182	-2.39801
		PsCam024349	-2.3703
		PsCam025847	-2.32202
		PsCam037970	-2.31313
		PsCam007321	-2.30169
		PsCam007665	-2.2614
		PsCam029601	-2.19126
		PsCam055341	-2.187
		PsCam052654	-2.18511
		PsCam043463	-2.18399
		PsCam040898	-2.17152
		PsCam050251	-2.15803
		PsCam042230	-2.15774
		PsCam037858	-2.14974
		PsCam006282	-2.12187
		PsCam036748	-2.11699
		PsCam038185	-2.10914
		PsCam011087	-2.04016
		PsCam042970	-2.02584
		PsCam033864	-2.01729
		PsCam042231	-2.01098
		PsCam036372	-2.01
		PsCam036343	-1.98283
		PsCam050182	-1.93853
		PsCam026866	-1.93321
		PsCam040576	-1.91483
		PsCam046538	-1.91197
		PsCam053129	-1.89432
		PsCam043500	-1.89389
		PsCam043303	-1.87046
		PsCam000189	-1.86453
		PsCam050783	-1.81078
		PsCam058577	-1.78307
		PsCam044846	-1.77983
		PsCam007793	-1.76802
		PsCam037928	-1.76024
		PsCam034849	-1.75876
		PsCam056708	-1.7583
		PsCam044517	-1.75445
		PsCam044421	-1.74398
		PsCam048867	-1.72944
		PsCam005293	-1.69667
		PsCam039359	-1.68597
		PsCam051206	-1.66337
		PsCam050770	-1.65949
		PsCam051119	-1.6293
		PsCam005318	-1.61426
		PsCam001400	-1.61363
		PsCam002362	-1.606
		PsCam048151	-1.60078
		PsCam000669	-1.58583
		PsCam006751	-1.58092
		PsCam002885	-1.5806
		PsCam038801	-1.56632
		PsCam051199	-1.56037
		PsCam037344	-1.54254
		PsCam010117	-1.5266
		PsCam051749	-1.50433
		PsCam039649	-1.50398
		PsCam017682	-1.49539
		PsCam054979	-1.49519
		PsCam051066	-1.49129
		PsCam058352	-1.47779
		PsCam001681	-1.4756
		PsCam053321	-1.4605
		PsCam044298	-1.45928
		PsCam008710	-1.45392
		PsCam009568	-1.44021
		PsCam051768	-1.43761
		PsCam002829	-1.43603
		PsCam049540	-1.42805
		PsCam037704	-1.41118
		PsCam052685	-1.39596
		PsCam037265	-1.3923
		PsCam004330	-1.39055
		PsCam024780	-1.38845
		PsCam055004	-1.37452
		PsCam039018	-1.37352
		PsCam034575	-1.35773
		PsCam057592	-1.35323
		PsCam027511	-1.33142
		PsCam038174	-1.33116
		PsCam036162	-1.33028
		PsCam014127	-1.32923
		PsCam037995	-1.32586
		PsCam053357	-1.32563
		PsCam000645	-1.32215
		PsCam053210	-1.31046
		PsCam010461	-1.30448
		PsCam034738	-1.3021
		PsCam033965	-1.30208
		PsCam046111	-1.30174
		PsCam037961	-1.30102
		PsCam036619	-1.29383
		PsCam024291	-1.28684
		PsCam050996	-1.28476
		PsCam039111	-1.28446
		PsCam034759	-1.28221
		PsCam038355	-1.27601
		PsCam039065	-1.26306
		PsCam004774	-1.25604
		PsCam023137	-1.25503
		PsCam050839	-1.25112
		PsCam021247	-1.23007
		PsCam039132	-1.22679
		PsCam024910	-1.22491
		PsCam049282	-1.21752
		PsCam058251	-1.21514
		PsCam043191	-1.20653
		PsCam043167	-1.2065
		PsCam032404	-1.20229
		PsCam011559	-1.20088
		PsCam020584	-1.19955
		PsCam039455	-1.19886
		PsCam046800	-1.19655
		PsCam033359	-1.19562
		PsCam040000	-1.1864
		PsCam014175	-1.18634
		PsCam042710	-1.18116
		PsCam051468	-1.18072
		PsCam052219	-1.17855
		PsCam039570	-1.17523
		PsCam005359	-1.1699
		PsCam031353	-1.16989
		PsCam042514	-1.16878
		PsCam001138	-1.14576
		PsCam048046	-1.14453
		PsCam010604	-1.14267
		PsCam037883	-1.13196
		PsCam049574	-1.12676
		PsCam045706	-1.12104
		PsCam045217	-1.11213
		PsCam044305	-1.10843
		PsCam011098	-1.10444
		PsCam037388	-1.10366
		PsCam000863	-1.10256
		PsCam050859	-1.09788
		PsCam021163	-1.09651
		PsCam034702	-1.09386
		PsCam050187	-1.09319
		PsCam037315	-1.08833
		PsCam002632	-1.08684
		PsCam050722	-1.07857
		PsCam042668	-1.06725
		PsCam011462	-1.05919
		PsCam052575	-1.046
		PsCam054835	-1.04462
		PsCam051111	-1.04396
		PsCam043398	-1.04249
		PsCam025850	-1.04236
		PsCam013943	-1.03921
		PsCam037419	-1.0392
		PsCam042824	-1.032
		PsCam046765	-1.02362
		PsCam043189	-1.02074
		PsCam042610	-1.01698
		PsCam038909	-1.01617
		PsCam047069	-1.01143
		PsCam051894	-1.00622
		PsCam042874	-1.00384
		PsCam042503	-1.00009
		PsCam002485	-0.995147
		PsCam046054	-0.992306
		PsCam047037	-0.988862
		PsCam044518	-0.987019
		PsCam051654	-0.983129
		PsCam022035	-0.978662
		PsCam059622	-0.978048
		PsCam025656	-0.976051
		PsCam044081	-0.975505
		PsCam046782	-0.970204
		PsCam016770	-0.969768
		PsCam037442	-0.96603
		PsCam053146	-0.964992
		PsCam010130	-0.964281
		PsCam010075	-0.96375
		PsCam044381	-0.963287
		PsCam034300	-0.954862
		PsCam008088	-0.954559
		PsCam055941	-0.951161
		PsCam011459	-0.951006
		PsCam031704	-0.940191
		PsCam001675	-0.939882
		PsCam040407	-0.939168
		PsCam049539	-0.937596
		PsCam033838	-0.935571
		PsCam020737	-0.935092
		PsCam005645	-0.931501
		PsCam027845	-0.930452
		PsCam033465	-0.930108
		PsCam051386	-0.924074
		PsCam001322	-0.921093
		PsCam048062	-0.918115
		PsCam054010	-0.91773
		PsCam000526	-0.917696
		PsCam009894	-0.916315
		PsCam017133	-0.915306
		PsCam057910	-0.91396
		PsCam051718	-0.912785
		PsCam000149	-0.908293
		PsCam044105	-0.908292
		PsCam028655	-0.907366
		PsCam044570	-0.906542
		PsCam036785	-0.906087
		PsCam021581	-0.903596
		PsCam042706	-0.901982
		PsCam042150	-0.901526
		PsCam001126	-0.900874
		PsCam002527	-0.9005
		PsCam050660	-0.897534
		PsCam014360	-0.897387
		PsCam054925	-0.895885
		PsCam023304	-0.891409
		PsCam046160	-0.88971
		PsCam013113	-0.886927
		PsCam004940	-0.883489
		PsCam034084	-0.869655
		PsCam038401	-0.868863
		PsCam025901	-0.867566
		PsCam012920	-0.865282
		PsCam046454	-0.864498
		PsCam056590	-0.864208
		PsCam051195	-0.862166
		PsCam036486	-0.860757
		PsCam052350	-0.858844
		PsCam051697	-0.85751
		PsCam046618	-0.855745
		PsCam042723	-0.848443
		PsCam045953	-0.847863
		PsCam054758	-0.843383
		PsCam023525	-0.841112
		PsCam035319	-0.838843
		PsCam049682	-0.83707
		PsCam009837	-0.836054
		PsCam034909	-0.832999
		PsCam023713	-0.831759
		PsCam002600	-0.829998
		PsCam001341	-0.827464
		PsCam026760	-0.826633
		PsCam051311	-0.826119
		PsCam039648	-0.822101
		PsCam036807	-0.820478
		PsCam001164	-0.815934
		PsCam051438	-0.811755
		PsCam037701	-0.810116
		PsCam049656	-0.804092
		PsCam037104	-0.802196
		PsCam044024	-0.802137
		PsCam000529	-0.801575
		PsCam038695	-0.801115
		PsCam051048	-0.800362
		PsCam042675	-0.791028
		PsCam004821	-0.789986
		PsCam033915	-0.784779
		PsCam044362	-0.783997
		PsCam006726	-0.781774
		PsCam036429	-0.781309
		PsCam023889	-0.781203
		PsCam050277	-0.780123
		PsCam012130	-0.777393
		PsCam047137	-0.777003
		PsCam002479	-0.774731
		PsCam021494	-0.774696
		PsCam024494	-0.773822
		PsCam000099	-0.771336
		PsCam043534	-0.770619
		PsCam025417	-0.770009
		PsCam007121	-0.768368
		PsCam005152	-0.767685
		PsCam051823	-0.766368
		PsCam050073	-0.764355
		PsCam038438	-0.764194
		PsCam047637	-0.763694
		PsCam047108	-0.76326
		PsCam010276	-0.758867
		PsCam042907	-0.75878
		PsCam000721	-0.758769
		PsCam050022	-0.757957
		PsCam002622	-0.757371
		PsCam046999	-0.757169
		PsCam007613	-0.755267
		PsCam034682	-0.752988
		PsCam003141	-0.752201
		PsCam045115	-0.75114
		PsCam024820	-0.745609
		PsCam039164	-0.745085
		PsCam044244	-0.741838
		PsCam045252	-0.7401
		PsCam017334	-0.737538
		PsCam017102	-0.733156
		PsCam037010	-0.731376
		PsCam014146	-0.729425
		PsCam050099	-0.7294
		PsCam043603	-0.718528
		PsCam048393	-0.717861
		PsCam049931	-0.717656
		PsCam038371	-0.716483
		PsCam000747	-0.716252
		PsCam044157	-0.716225
		PsCam023729	-0.712454
		PsCam001935	-0.710389
		PsCam050761	-0.709526
		PsCam013099	-0.709145
		PsCam042424	-0.708083
		PsCam043250	-0.705346
		PsCam042417	-0.705189
		PsCam023083	-0.699945
		PsCam044818	-0.699877
		PsCam044208	-0.699838
		PsCam006907	-0.698964
		PsCam052145	-0.698056
		PsCam025292	-0.696308
		PsCam036833	-0.695459
		PsCam010110	-0.695219
		PsCam035986	-0.69479
		PsCam037922	-0.690146
		PsCam056596	-0.690139
		PsCam021112	-0.688967
		PsCam011605	-0.687686
		PsCam000118	-0.684224
		PsCam043280	-0.684215
		PsCam050965	-0.681772
		PsCam037280	-0.681258
		PsCam038115	-0.681221
		PsCam050611	-0.680445
		PsCam058021	-0.677854
		PsCam034572	-0.677611
		PsCam000227	-0.67441
		PsCam055901	-0.674006
		PsCam040315	-0.672335
		PsCam014072	-0.671943
		PsCam020771	-0.671192
		PsCam038135	-0.670299
		PsCam037804	-0.669275
		PsCam057804	-0.663725
		PsCam053245	-0.658036
		PsCam013820	-0.654849
		PsCam051660	-0.653767
		PsCam057584	-0.652485
		PsCam051524	-0.650315
		PsCam059569	-0.646954
		PsCam000374	-0.645676
		PsCam011718	-0.645008
		PsCam058220	-0.642109
		PsCam033784	-0.640182
		PsCam035889	-0.639907
		PsCam000828	-0.637698
		PsCam006031	-0.637447
		PsCam024927	-0.636311
		PsCam048416	-0.633241
		PsCam018235	-0.632951
		PsCam043276	-0.631157
		PsCam051315	-0.630626
		PsCam057597	-0.63052
		PsCam038797	-0.629949
		PsCam052513	-0.628001
		PsCam039732	-0.627886
		PsCam058873	-0.623474
		PsCam056105	-0.622666
		PsCam043604	-0.622456
		PsCam002295	-0.620947
		PsCam024759	-0.619075
		PsCam050788	-0.618574
		PsCam005186	-0.616924
		PsCam007177	-0.616513
		PsCam051562	-0.615234
		PsCam051021	-0.614649
		PsCam029470	-0.613594
		PsCam004839	-0.612588
		PsCam026841	-0.611066
		PsCam054941	-0.610553
		PsCam001366	-0.608898
		PsCam058852	-0.608232
		PsCam020475	-0.60613
		PsCam029414	-0.605782
		PsCam037336	-0.605047
		PsCam038265	-0.604919
		PsCam050882	-0.604792
		PsCam024419	-0.603198
		PsCam007511	-0.602367
		PsCam039825	-0.600932
		PsCam043138	-0.599868
		PsCam050927	-0.599297
		PsCam013963	-0.597141
		PsCam007004	-0.596533
		PsCam059390	-0.596197
		PsCam034046	-0.595949
		PsCam050114	-0.595496
		PsCam015072	-0.592326
		PsCam051251	-0.592275
		PsCam051665	-0.592005
		PsCam010744	-0.591499
		PsCam054401	-0.591367
		PsCam048516	-0.589674
		PsCam043497	-0.589116
		PsCam035475	-0.585819
		PsCam039087	-0.585641
		PsCam042783	-0.58489
		PsCam001113	-0.584353
		PsCam051930	-0.582235
		PsCam006663	-0.582009
		PsCam049861	-0.581775
		PsCam043354	-0.580062
		PsCam018640	-0.57921
		PsCam026430	-0.577948
		PsCam058006	-0.5757
		PsCam015146	-0.575508
		PsCam021009	-0.5742
		PsCam045397	-0.573375
		PsCam025554	-0.570535
		PsCam025991	-0.569638
		PsCam006995	-0.568405
		PsCam048354	-0.56716
		PsCam004748	-0.564451
		PsCam049594	-0.562585
		PsCam025384	-0.562585
		PsCam043300	-0.560889
		PsCam035699	-0.559659
		PsCam038845	-0.558998
		PsCam013245	-0.558775
		PsCam016940	-0.558595
		PsCam030792	-0.557611
		PsCam043802	-0.556162
		PsCam049945	-0.556142
		PsCam050284	-0.554298
		PsCam035013	-0.553318
		PsCam048450	-0.552963
		PsCam044275	-0.552326
		PsCam048721	-0.551234
		PsCam010287	-0.550473
		PsCam045373	-0.549846
		PsCam003724	-0.548083
		PsCam051398	-0.545842
		PsCam001703	-0.545331
		PsCam046164	-0.544665
		PsCam044402	-0.544602
		PsCam049388	-0.541911
		PsCam049729	-0.541704
		PsCam010875	-0.541496
		PsCam014749	-0.540852
		PsCam005303	-0.540614
		PsCam052733	-0.539908
		PsCam000151	-0.538855
		PsCam001752	-0.538591
		PsCam002849	-0.53762
		PsCam056330	-0.537467
		PsCam011666	-0.537208
		PsCam051673	-0.536421
		PsCam033522	-0.536335
		PsCam049785	-0.534421
		PsCam052842	-0.533754
		PsCam054980	-0.533643
		PsCam052947	-0.533102
		PsCam043714	-0.532447
		PsCam000902	-0.531868
		PsCam053234	-0.53128
		PsCam012928	-0.530201
		PsCam023881	-0.529619
		PsCam044516	-0.529315
		PsCam042580	-0.529253
		PsCam012127	-0.528824
		PsCam022049	-0.525517
		PsCam050808	-0.525049
		PsCam000404	-0.524663
		PsCam051664	-0.524203
		PsCam044216	-0.522717
		PsCam045251	-0.52221
		PsCam045213	-0.519493
		PsCam010628	-0.519036
		PsCam033573	-0.515496
		PsCam037957	-0.51486
		PsCam029361	-0.514819
		PsCam035505	-0.514266
		PsCam016877	-0.513617
		PsCam046382	-0.512556
		PsCam051203	-0.510634
		PsCam038935	-0.510462
		PsCam025537	-0.510036
		PsCam008160	-0.509278
		PsCam042438	-0.50909
		PsCam048542	-0.508222
		PsCam052906	-0.508094
		PsCam038269	-0.507354
		PsCam042193	-0.506192
		PsCam050364	-0.505047
		PsCam050447	-0.502612
		PsCam038635	-0.502544
		PsCam050104	-0.502232
		PsCam055166	-0.500713
		PsCam042671	-0.499825
		PsCam025753	-0.497923
		PsCam035044	-0.49688
		PsCam000291	-0.495699
		PsCam038474	-0.495271
		PsCam054520	-0.4944
		PsCam036896	-0.494052
		PsCam044954	-0.493648
		PsCam052005	-0.493552
		PsCam056686	-0.493193
		PsCam049391	-0.492829
		PsCam049902	-0.492762
		PsCam011528	-0.491106
		PsCam035629	-0.491105
		PsCam033992	-0.488913
		PsCam048096	-0.488686
		PsCam045028	-0.487332
		PsCam048329	-0.4867
		PsCam042625	-0.485116
		PsCam046937	-0.484224
		PsCam043979	-0.483522
		PsCam051331	-0.482269
		PsCam000064	-0.482163
		PsCam052564	-0.481341
		PsCam017097	-0.479824
		PsCam012245	-0.479185
		PsCam026844	-0.478822
		PsCam010815	-0.478674
		PsCam045560	-0.477578
		PsCam043253	-0.477475
		PsCam045915	-0.47492
		PsCam048103	-0.473242
		PsCam000878	-0.473126
		PsCam003338	-0.473106
		PsCam047226	-0.473095
		PsCam002043	-0.472705
		PsCam044117	-0.472621
		PsCam036142	-0.472221
		PsCam013119	-0.472042
		PsCam048249	-0.470992
		PsCam001002	-0.470397
		PsCam010797	-0.470209
		PsCam045562	-0.46988
		PsCam042260	-0.46913
		PsCam038578	-0.467682
		PsCam050335	-0.467097
		PsCam042947	-0.46626
		PsCam023270	-0.46527
		PsCam052105	-0.463536
		PsCam036610	-0.462859
		PsCam043635	-0.462717
		PsCam050134	-0.462314
		PsCam050128	-0.46214
		PsCam038650	-0.46138
		PsCam025883	-0.460741
		PsCam050018	-0.460498
		PsCam045664	-0.458654
		PsCam037286	-0.458539
		PsCam043598	-0.458246
		PsCam027059	-0.456275
		PsCam049018	-0.455923
		PsCam043741	-0.455633
		PsCam057799	-0.454612
		PsCam025042	-0.453702
		PsCam003182	-0.453303
		PsCam023140	-0.453101
		PsCam014485	-0.45287
		PsCam024942	-0.451035
		PsCam029190	-0.450099
		PsCam051816	-0.449304
		PsCam052275	-0.449251
		PsCam051452	-0.449095
		PsCam056098	-0.448765
		PsCam021217	-0.446971
		PsCam042836	-0.446959
		PsCam060147	-0.444486
		PsCam001269	-0.444332
		PsCam034447	-0.443075
		PsCam016955	-0.442357
		PsCam009788	-0.442189
		PsCam005149	-0.441889
		PsCam005139	-0.441742
		PsCam049126	-0.441463
		PsCam055903	-0.441423
		PsCam050803	-0.440497
		PsCam011310	-0.440261
		PsCam031460	-0.440232
		PsCam056393	-0.439879
		PsCam052460	-0.438941
		PsCam059455	-0.438754
		PsCam050726	-0.437793
		PsCam059996	-0.437332
		PsCam043296	-0.43628
		PsCam009771	-0.43582
		PsCam051650	-0.434123
		PsCam038523	-0.43256
		PsCam000430	-0.431862
		PsCam000446	-0.430734
		PsCam009990	-0.428818
		PsCam011486	-0.428591
		PsCam043575	-0.42759
		PsCam051541	-0.426324
		PsCam057206	-0.425511
		PsCam046920	-0.424834
		PsCam023817	-0.424689
		PsCam051644	-0.424197
		PsCam033568	-0.42408
		PsCam001851	-0.423533
		PsCam038867	-0.423035
		PsCam000791	-0.422558
		PsCam051853	-0.422059
		PsCam042825	-0.42186
		PsCam033852	-0.419493
		PsCam051014	-0.419065
		PsCam052146	-0.418512
		PsCam051114	-0.417186
		PsCam046786	-0.41684
		PsCam044966	-0.416664
		PsCam000466	-0.416351
		PsCam033146	-0.415667
		PsCam014038	-0.415568
		PsCam017210	-0.414717
		PsCam048587	-0.412187
		PsCam050100	-0.41198
		PsCam005140	-0.411293
		PsCam010861	-0.411208
		PsCam044092	-0.410929
		PsCam046727	-0.40995
		PsCam050033	-0.409297
		PsCam043066	-0.40826
		PsCam050994	-0.406893
		PsCam057669	-0.404146
		PsCam050938	-0.40407
		PsCam056076	-0.403754
		PsCam014258	-0.402843
		PsCam050514	-0.402177
		PsCam017186	-0.401997
		PsCam050565	-0.401253
		PsCam050475	-0.401062
		PsCam000095	-0.399899
		PsCam048079	-0.399189
		PsCam023474	-0.398882
		PsCam051212	-0.398478
		PsCam027124	-0.398053
		PsCam051557	-0.39706
		PsCam049866	-0.396789
		PsCam001762	-0.394843
		PsCam050564	-0.394565
		PsCam051658	-0.394389
		PsCam033595	-0.392617
		PsCam048319	-0.391029
		PsCam013316	-0.389479
		PsCam036232	-0.389382
		PsCam042475	-0.388554
		PsCam043202	-0.387725
		PsCam050076	-0.386071
		PsCam049637	-0.384779
		PsCam034522	-0.384737
		PsCam050211	-0.382722
		PsCam049518	-0.382167
		PsCam017266	-0.381866
		PsCam011983	-0.381613
		PsCam000441	-0.381453
		PsCam000024	-0.380568
		PsCam051185	-0.379526
		PsCam044359	-0.378544
		PsCam013973	-0.377315
		PsCam034778	-0.377136
		PsCam035500	-0.376445
		PsCam045739	-0.376236
		PsCam033628	-0.376153
		PsCam033317	-0.375985
		PsCam000779	-0.375908
		PsCam001635	-0.374945
		PsCam042945	-0.3745
		PsCam048432	-0.373707
		PsCam048360	-0.372445
		PsCam048251	-0.372254
		PsCam013145	-0.371036
		PsCam048179	-0.370682
		PsCam010766	-0.370349
		PsCam049340	-0.369107
		PsCam024754	-0.368864
		PsCam056107	-0.368249
		PsCam043478	-0.367333
		PsCam006651	-0.366655
		PsCam037980	-0.366229
		PsCam052500	-0.365324
		PsCam036675	-0.365261
		PsCam010842	-0.365179
		PsCam042176	-0.364807
		PsCam012126	-0.364448
		PsCam048697	-0.364011
		PsCam049867	-0.363994
		PsCam022983	-0.361497
		PsCam002851	-0.361287
		PsCam050230	-0.361117
		PsCam051784	-0.358693
		PsCam034193	-0.357438
		PsCam055916	-0.357103
		PsCam050920	-0.356407
		PsCam039340	-0.355852
		PsCam000630	-0.355336
		PsCam020932	-0.355163
		PsCam050871	-0.354894
		PsCam056934	-0.354124
		PsCam035932	-0.353139
		PsCam014194	-0.353074
		PsCam050496	-0.352322
		PsCam017043	-0.351597
		PsCam049277	-0.349384
		PsCam034471	-0.348411
		PsCam005037	-0.345635
		PsCam044970	-0.344
		PsCam052119	-0.343879
		PsCam035994	-0.343695
		PsCam033640	-0.343496
		PsCam011655	-0.343393
		PsCam049766	-0.343328
		PsCam052279	-0.343049
		PsCam050918	-0.342925
		PsCam000371	-0.341717
		PsCam000445	-0.341102
		PsCam049248	-0.340513
		PsCam024671	-0.340368
		PsCam017155	-0.338541
		PsCam004714	-0.338181
		PsCam020835	-0.33756
		PsCam051555	-0.337328
		PsCam047198	-0.337314
		PsCam006121	-0.337068
		PsCam048386	-0.336158
		PsCam036625	-0.335652
		PsCam050847	-0.335527
		PsCam042513	-0.334867
		PsCam050103	-0.334036
		PsCam046558	-0.33396
		PsCam005248	-0.333614
		PsCam045425	-0.33324
		PsCam037476	-0.332804
		PsCam050466	-0.332593
		PsCam033275	-0.330967
		PsCam054753	-0.330579
		PsCam044266	-0.330448
		PsCam011176	-0.329804
		PsCam044937	-0.329236
		PsCam042841	-0.327344
		PsCam042444	-0.326034
		PsCam012836	-0.324541
		PsCam023466	-0.324062
		PsCam009708	-0.323889
		PsCam049164	-0.323222
		PsCam050845	-0.322686
		PsCam043277	-0.321096
		PsCam028959	-0.320928
		PsCam043031	-0.320228
		PsCam024404	-0.32013
		PsCam045528	-0.319499
		PsCam043689	-0.319017
		PsCam035832	-0.318306
		PsCam022244	-0.318229
		PsCam033350	-0.317963
		PsCam042939	-0.317226
		PsCam010712	-0.317096
		PsCam044540	-0.317022
		PsCam034005	-0.316942
		PsCam057162	-0.316181
		PsCam051498	-0.31571
		PsCam050728	-0.314878
		PsCam049565	-0.314642
		PsCam052138	-0.314534
		PsCam048487	-0.314103
		PsCam049275	-0.314085
		PsCam001740	-0.313682
		PsCam017265	-0.313455
		PsCam034554	-0.313281
		PsCam049502	-0.312731
		PsCam052420	-0.312529
		PsCam050289	-0.31178
		PsCam042488	-0.311778
		PsCam030794	-0.311046
		PsCam039660	-0.310721
		PsCam033741	-0.310591
		PsCam042739	-0.310187
		PsCam028007	-0.310073
		PsCam050484	-0.310022
		PsCam013093	-0.30887
		PsCam052665	-0.30875
		PsCam049422	-0.308411
		PsCam038437	-0.308116
		PsCam045165	-0.307224
		PsCam006445	-0.306109
		PsCam049875	-0.30597
		PsCam045955	-0.30567
		PsCam057957	-0.304704
		PsCam020777	-0.30432
		PsCam051859	-0.303855
		PsCam045733	-0.303793
		PsCam043466	-0.303224
		PsCam043679	-0.302817
		PsCam018443	-0.302572
		PsCam048048	-0.302135
		PsCam014112	-0.301981
		PsCam037144	-0.301063
		PsCam042500	-0.301027
		PsCam001592	-0.300639
		PsCam051226	-0.299812
		PsCam045627	-0.298756
		PsCam049286	-0.298626
		PsCam020903	-0.298075
		PsCam007215	-0.298037
		PsCam004886	-0.297311
		PsCam043574	-0.297129
		PsCam053702	-0.296354
		PsCam042168	-0.296285
		PsCam034390	-0.296001
		PsCam042445	-0.295723
		PsCam043196	-0.294344
		PsCam045128	-0.294161
		PsCam010932	-0.293971
		PsCam009765	-0.293417
		PsCam025549	-0.292082
		PsCam044566	-0.291922
		PsCam025005	-0.291552
		PsCam051511	-0.291249
		PsCam001306	-0.290889
		PsCam021977	-0.289597
		PsCam048853	-0.289268
		PsCam044499	-0.28872
		PsCam052122	-0.287338
		PsCam042527	-0.285943
		PsCam050489	-0.285174
		PsCam022635	-0.284927
		PsCam050523	-0.284479
		PsCam043226	-0.284422
		PsCam053438	-0.284346
		PsCam052147	-0.284087
		PsCam049465	-0.282537
		PsCam038292	-0.282207
		PsCam025294	-0.282081
		PsCam033745	-0.281984
		PsCam034012	-0.280464
		PsCam051087	-0.280078
		PsCam021228	-0.279445
		PsCam028953	-0.278948
		PsCam051698	-0.278926
		PsCam034490	-0.277861
		PsCam050689	-0.277292
		PsCam042919	-0.276848
		PsCam044738	-0.276249
		PsCam021428	-0.274883
		PsCam050752	-0.274657
		PsCam001142	-0.274534
		PsCam059340	-0.274052
		PsCam034443	-0.27386
		PsCam042943	-0.273626
		PsCam050667	-0.273324
		PsCam027285	-0.27324
		PsCam046767	-0.272611
		PsCam050715	-0.27221
		PsCam034430	-0.271638
		PsCam042448	-0.269782
		PsCam050426	-0.269613
		PsCam052673	-0.268441
		PsCam049373	-0.266919
		PsCam044122	-0.266609
		PsCam060146	-0.266008
		PsCam011201	-0.265934
		PsCam044501	-0.265402
		PsCam060000	-0.26483
		PsCam033397	-0.26474
		PsCam042486	-0.264404
		PsCam045567	-0.262534
		PsCam050717	-0.262031
		PsCam050738	-0.26191
		PsCam004976	-0.260927
		PsCam053821	-0.26086
		PsCam023384	-0.260683
		PsCam050072	-0.260059
		PsCam054906	-0.259527
		PsCam042928	-0.25893
		PsCam052058	-0.258433
		PsCam055076	-0.2584
		PsCam043746	-0.258267
		PsCam048800	-0.257668
		PsCam049771	-0.257251
		PsCam040551	-0.257097
		PsCam031957	-0.256996
		PsCam050676	-0.252335
		PsCam002268	-0.251529
		PsCam034091	-0.250592
		PsCam002377	-0.250582
		PsCam054903	-0.249742
		PsCam042740	-0.248884
		PsCam044599	-0.248613
		PsCam011033	-0.24796
		PsCam035279	-0.247886
		PsCam051630	-0.247373
		PsCam033273	-0.246267
		PsCam042802	-0.246022
		PsCam050417	-0.245681
		PsCam048876	-0.245642
		PsCam013138	-0.244474
		PsCam029230	-0.24389
		PsCam034563	-0.243886
		PsCam000790	-0.243522
		PsCam042617	-0.243517
		PsCam049344	-0.243089
		PsCam035490	-0.242888
		PsCam017246	-0.242481
		PsCam060143	-0.242241
		PsCam007240	-0.241099
		PsCam025916	-0.240988
		PsCam048592	-0.239981
		PsCam043467	-0.23976
		PsCam033332	-0.239659
		PsCam051047	-0.237406
		PsCam005069	-0.236364
		PsCam006709	-0.23626
		PsCam007606	-0.235922
		PsCam042934	-0.235917
		PsCam036585	-0.235094
		PsCam023568	-0.235054
		PsCam057665	-0.233136
		PsCam042245	-0.230603
		PsCam049229	-0.229935
		PsCam006182	-0.228702
		PsCam044802	-0.226029
		PsCam042355	-0.225974
		PsCam005203	-0.225871
		PsCam004980	-0.225742
		PsCam034029	-0.225257
		PsCam001070	-0.223755
		PsCam034120	-0.222635
		PsCam034969	-0.221947
		PsCam045134	-0.221158
		PsCam049346	-0.219682
		PsCam049431	-0.219535
		PsCam049497	-0.217343
		PsCam051746	-0.217309
		PsCam032778	-0.217308
		PsCam056117	-0.216419
		PsCam051838	-0.215698
		PsCam016925	-0.213816
		PsCam017148	-0.213698
		PsCam051762	-0.213573
		PsCam048822	-0.212344
		PsCam042926	-0.212236
		PsCam042842	-0.211643
		PsCam030906	-0.211491
		PsCam057174	-0.211296
		PsCam035776	-0.211242
		PsCam045771	-0.210954
		PsCam010551	-0.210508
		PsCam001031	-0.210393
		PsCam043051	-0.209986
		PsCam045155	-0.205733
		PsCam000070	-0.20484
		PsCam022612	-0.204129
		PsCam001655	-0.204034
		PsCam049789	-0.200071
		PsCam033387	-0.199596
		PsCam042905	-0.198946
		PsCam014322	-0.194824
		PsCam048811	-0.194674
		PsCam034081	-0.19152
		PsCam042378	-0.187511
		PsCam042963	-0.185065
		PsCam048507	-0.185063
		PsCam043148	-0.183956
		PsCam045091	-0.182591
		PsCam042171	-0.181955
		PsCam016018	-0.181744
		PsCam042955	-0.178432
		PsCam049978	-0.175988
		PsCam023145	-0.164156
		PsCam044026	0.152351
		PsCam042774	0.154439
		PsCam009859	0.156617
		PsCam045824	0.162798
		PsCam011785	0.163012
		PsCam053140	0.163168
		PsCam006653	0.165495
		PsCam034485	0.165516
		PsCam007555	0.16605
		PsCam007025	0.166051
		PsCam043477	0.166849
		PsCam025492	0.1671
		PsCam035022	0.167113
		PsCam043817	0.167431
		PsCam059494	0.167855
		PsCam048617	0.170007
		PsCam050695	0.172413
		PsCam025539	0.172735
		PsCam042843	0.173223
		PsCam046144	0.173382
		PsCam044993	0.173571
		PsCam050438	0.174228
		PsCam049307	0.175906
		PsCam005237	0.178429
		PsCam027171	0.178699
		PsCam052554	0.180205
		PsCam021669	0.180488
		PsCam049773	0.18083
		PsCam023100	0.180963
		PsCam003233	0.181389
		PsCam053043	0.181426
		PsCam042697	0.182193
		PsCam005626	0.182204
		PsCam059326	0.182563
		PsCam042508	0.18569
		PsCam042855	0.185949
		PsCam001932	0.186386
		PsCam042854	0.186464
		PsCam001817	0.186688
		PsCam012119	0.186798
		PsCam050387	0.187698
		PsCam000444	0.18794
		PsCam044949	0.189139
		PsCam043888	0.189411
		PsCam044158	0.189585
		PsCam050006	0.189601
		PsCam050092	0.189966
		PsCam042932	0.190326
		PsCam052072	0.191221
		PsCam042840	0.191503
		PsCam030760	0.191635
		PsCam044535	0.193098
		PsCam052377	0.193233
		PsCam029266	0.193645
		PsCam021150	0.194173
		PsCam010273	0.194621
		PsCam053568	0.195567
		PsCam009662	0.195952
		PsCam013954	0.195998
		PsCam046830	0.196739
		PsCam050693	0.197237
		PsCam059371	0.198559
		PsCam027204	0.198763
		PsCam028033	0.199093
		PsCam010630	0.199216
		PsCam022155	0.200409
		PsCam002532	0.20087
		PsCam043186	0.20096
		PsCam059632	0.201075
		PsCam051336	0.201541
		PsCam052512	0.202119
		PsCam043846	0.202553
		PsCam043223	0.202557
		PsCam050259	0.202975
		PsCam042597	0.203147
		PsCam049967	0.203538
		PsCam020926	0.203583
		PsCam037604	0.203787
		PsCam052108	0.204356
		PsCam046464	0.204374
		PsCam045284	0.204421
		PsCam025453	0.204607
		PsCam050376	0.204642
		PsCam051393	0.204736
		PsCam043069	0.20501
		PsCam036433	0.205085
		PsCam044433	0.205455
		PsCam049203	0.205517
		PsCam051688	0.205749
		PsCam049451	0.206071
		PsCam049025	0.206551
		PsCam025860	0.206993
		PsCam021731	0.207865
		PsCam043230	0.207969
		PsCam042853	0.208532
		PsCam052332	0.208932
		PsCam042217	0.209202
		PsCam033911	0.209364
		PsCam052265	0.209491
		PsCam027139	0.210763
		PsCam002234	0.211456
		PsCam050371	0.211991
		PsCam025724	0.212491
		PsCam011094	0.213248
		PsCam045924	0.21337
		PsCam005061	0.213829
		PsCam059945	0.214285
		PsCam049063	0.214293
		PsCam048528	0.215145
		PsCam020990	0.215734
		PsCam038477	0.215811
		PsCam023793	0.215997
		PsCam049712	0.21617
		PsCam036464	0.21623
		PsCam036602	0.216294
		PsCam011292	0.216649
		PsCam006989	0.216891
		PsCam012831	0.217861
		PsCam048919	0.218408
		PsCam042547	0.218517
		PsCam010792	0.218794
		PsCam024237	0.219436
		PsCam050735	0.219551
		PsCam054974	0.220187
		PsCam022603	0.220494
		PsCam001809	0.220614
		PsCam010886	0.220661
		PsCam045759	0.221059
		PsCam044073	0.22157
		PsCam046463	0.221797
		PsCam027626	0.221809
		PsCam049511	0.222045
		PsCam042421	0.22297
		PsCam016754	0.22387
		PsCam035598	0.223975
		PsCam042318	0.224239
		PsCam029055	0.224378
		PsCam051401	0.224524
		PsCam049023	0.224555
		PsCam001012	0.224767
		PsCam050118	0.225149
		PsCam059775	0.225182
		PsCam043351	0.225797
		PsCam051886	0.226469
		PsCam053873	0.226487
		PsCam024777	0.226803
		PsCam004995	0.227203
		PsCam055970	0.227496
		PsCam000005	0.228109
		PsCam049659	0.228122
		PsCam059443	0.228317
		PsCam052026	0.228357
		PsCam051365	0.229187
		PsCam043365	0.229679
		PsCam048119	0.229709
		PsCam050913	0.229832
		PsCam009648	0.230046
		PsCam010715	0.230588
		PsCam033830	0.230709
		PsCam048783	0.231095
		PsCam002243	0.2311
		PsCam033847	0.231352
		PsCam034406	0.231359
		PsCam000946	0.231478
		PsCam017490	0.23157
		PsCam018054	0.231767
		PsCam036847	0.232063
		PsCam048794	0.232113
		PsCam058092	0.232281
		PsCam052485	0.232332
		PsCam044938	0.232486
		PsCam045586	0.233212
		PsCam042735	0.233667
		PsCam012743	0.233985
		PsCam028041	0.234021
		PsCam045359	0.234132
		PsCam010743	0.234664
		PsCam006638	0.235242
		PsCam029318	0.235505
		PsCam033499	0.235563
		PsCam002207	0.23577
		PsCam010471	0.235951
		PsCam053740	0.235979
		PsCam049068	0.236218
		PsCam045481	0.236288
		PsCam004899	0.236329
		PsCam013255	0.236362
		PsCam050127	0.237076
		PsCam034709	0.237335
		PsCam027550	0.237513
		PsCam035316	0.237564
		PsCam013968	0.238261
		PsCam000333	0.238313
		PsCam001831	0.238439
		PsCam043018	0.238803
		PsCam035412	0.239499
		PsCam037005	0.239601
		PsCam045077	0.239818
		PsCam044336	0.240086
		PsCam001786	0.240152
		PsCam045815	0.241931
		PsCam054780	0.242656
		PsCam048566	0.242721
		PsCam053005	0.243069
		PsCam050998	0.24307
		PsCam042250	0.243212
		PsCam006915	0.243427
		PsCam050756	0.243447
		PsCam051537	0.243649
		PsCam056295	0.243696
		PsCam051558	0.243992
		PsCam001468	0.243997
		PsCam043110	0.244469
		PsCam043816	0.245294
		PsCam042795	0.245588
		PsCam042341	0.245666
		PsCam025611	0.246099
		PsCam054726	0.246261
		PsCam048066	0.246461
		PsCam049417	0.246863
		PsCam042573	0.247071
		PsCam004641	0.247334
		PsCam039080	0.2474
		PsCam004885	0.247441
		PsCam005253	0.247596
		PsCam004920	0.248382
		PsCam030874	0.248624
		PsCam034590	0.248722
		PsCam014081	0.248739
		PsCam044492	0.248771
		PsCam026547	0.248787
		PsCam037661	0.24924
		PsCam023290	0.249403
		PsCam021016	0.249456
		PsCam006623	0.249513
		PsCam049065	0.249831
		PsCam045009	0.25071
		PsCam036118	0.251095
		PsCam000820	0.251139
		PsCam035272	0.251189
		PsCam045114	0.25156
		PsCam054808	0.252361
		PsCam028504	0.252962
		PsCam044132	0.253123
		PsCam003290	0.253601
		PsCam026980	0.253799
		PsCam042718	0.253841
		PsCam045449	0.253963
		PsCam056009	0.254384
		PsCam048303	0.254459
		PsCam042644	0.254501
		PsCam009659	0.254596
		PsCam059424	0.254876
		PsCam035971	0.255042
		PsCam035391	0.255093
		PsCam000262	0.255105
		PsCam045157	0.25512
		PsCam048899	0.255226
		PsCam050538	0.255456
		PsCam016751	0.255537
		PsCam060070	0.255572
		PsCam043076	0.255761
		PsCam056641	0.255985
		PsCam042743	0.256362
		PsCam009454	0.256698
		PsCam049908	0.257053
		PsCam043841	0.257454
		PsCam036110	0.257556
		PsCam006431	0.257623
		PsCam048166	0.258027
		PsCam020963	0.258316
		PsCam005499	0.258342
		PsCam001069	0.258851
		PsCam049200	0.258907
		PsCam036279	0.259424
		PsCam000528	0.259755
		PsCam001965	0.259785
		PsCam011444	0.260057
		PsCam009899	0.260509
		PsCam049176	0.261557
		PsCam009817	0.261635
		PsCam050471	0.261855
		PsCam042479	0.263074
		PsCam058430	0.263507
		PsCam042704	0.26395
		PsCam049099	0.264071
		PsCam042467	0.264173
		PsCam035753	0.264659
		PsCam049180	0.265201
		PsCam004643	0.265995
		PsCam049797	0.266268
		PsCam050642	0.266594
		PsCam052641	0.266837
		PsCam043096	0.266979
		PsCam000403	0.267089
		PsCam042472	0.267537
		PsCam000298	0.267971
		PsCam014222	0.268077
		PsCam059399	0.26818
		PsCam022499	0.268279
		PsCam036899	0.268436
		PsCam035671	0.268532
		PsCam050982	0.268593
		PsCam050875	0.268896
		PsCam043452	0.269559
		PsCam059141	0.269716
		PsCam043440	0.269748
		PsCam000679	0.270346
		PsCam047902	0.270364
		PsCam006869	0.270617
		PsCam027123	0.271166
		PsCam034747	0.271362
		PsCam029956	0.27149
		PsCam021158	0.271568
		PsCam044646	0.271642
		PsCam036603	0.272255
		PsCam043764	0.273079
		PsCam043057	0.273123
		PsCam049496	0.273343
		PsCam049981	0.273441
		PsCam034697	0.274358
		PsCam049001	0.27449
		PsCam050835	0.275609
		PsCam037051	0.275823
		PsCam051933	0.276791
		PsCam045305	0.276847
		PsCam003408	0.277698
		PsCam043730	0.27771
		PsCam036012	0.277856
		PsCam017051	0.27791
		PsCam038369	0.277951
		PsCam001748	0.279028
		PsCam026975	0.279035
		PsCam043773	0.279485
		PsCam055981	0.279616
		PsCam001100	0.279941
		PsCam057561	0.28083
		PsCam053349	0.28093
		PsCam036954	0.280952
		PsCam050512	0.281636
		PsCam046336	0.282054
		PsCam030787	0.282171
		PsCam049352	0.282222
		PsCam049787	0.282639
		PsCam038571	0.283211
		PsCam035689	0.283589
		PsCam051166	0.283931
		PsCam049921	0.284282
		PsCam026964	0.284299
		PsCam042681	0.284359
		PsCam040067	0.284822
		PsCam019457	0.284987
		PsCam045334	0.285132
		PsCam001327	0.285547
		PsCam051484	0.285885
		PsCam036820	0.28604
		PsCam035811	0.286163
		PsCam048643	0.286552
		PsCam030130	0.286556
		PsCam042373	0.28706
		PsCam036736	0.287531
		PsCam036112	0.287894
		PsCam045362	0.287916
		PsCam025573	0.287932
		PsCam036289	0.287958
		PsCam049899	0.288511
		PsCam042490	0.288683
		PsCam043090	0.288817
		PsCam054975	0.289343
		PsCam044960	0.289461
		PsCam001676	0.290579
		PsCam033906	0.290816
		PsCam048562	0.291264
		PsCam053264	0.291318
		PsCam038596	0.291648
		PsCam016784	0.291858
		PsCam010101	0.29197
		PsCam045156	0.292086
		PsCam035769	0.29278
		PsCam029130	0.293087
		PsCam003049	0.293178
		PsCam034536	0.293333
		PsCam042622	0.293566
		PsCam053451	0.293969
		PsCam050409	0.294075
		PsCam052242	0.294394
		PsCam033715	0.294483
		PsCam046264	0.295025
		PsCam030819	0.295239
		PsCam006871	0.295476
		PsCam001326	0.295487
		PsCam038826	0.295708
		PsCam000243	0.295749
		PsCam057624	0.295862
		PsCam013647	0.296554
		PsCam045016	0.296695
		PsCam000354	0.296851
		PsCam042379	0.296929
		PsCam049523	0.29694
		PsCam057537	0.297516
		PsCam043119	0.298042
		PsCam055871	0.298126
		PsCam048207	0.298384
		PsCam035945	0.299635
		PsCam043333	0.29975
		PsCam034092	0.300331
		PsCam057865	0.300338
		PsCam034323	0.300761
		PsCam021414	0.301124
		PsCam049489	0.302072
		PsCam035865	0.302211
		PsCam048301	0.302875
		PsCam060179	0.303013
		PsCam054782	0.303108
		PsCam018134	0.303449
		PsCam042134	0.303456
		PsCam054474	0.303546
		PsCam035924	0.303679
		PsCam035848	0.304119
		PsCam035760	0.304464
		PsCam020804	0.304986
		PsCam036261	0.305494
		PsCam003186	0.305516
		PsCam017867	0.305834
		PsCam004655	0.306438
		PsCam042942	0.306508
		PsCam048882	0.306927
		PsCam046619	0.307378
		PsCam050590	0.307521
		PsCam004665	0.307967
		PsCam049042	0.30797
		PsCam037371	0.308152
		PsCam005223	0.308169
		PsCam034521	0.308227
		PsCam048916	0.308251
		PsCam027442	0.308571
		PsCam033782	0.309148
		PsCam042753	0.309243
		PsCam042591	0.309624
		PsCam037439	0.310377
		PsCam051857	0.311008
		PsCam049437	0.311124
		PsCam005590	0.311297
		PsCam051385	0.312099
		PsCam059128	0.312118
		PsCam048197	0.312927
		PsCam054784	0.31302
		PsCam042289	0.314399
		PsCam045180	0.31551
		PsCam042532	0.315536
		PsCam037094	0.316034
		PsCam038212	0.316383
		PsCam046181	0.316572
		PsCam049622	0.316598
		PsCam050896	0.31666
		PsCam010757	0.316671
		PsCam036617	0.31698
		PsCam033762	0.317075
		PsCam016109	0.317108
		PsCam001581	0.317245
		PsCam029227	0.317528
		PsCam050046	0.317938
		PsCam013982	0.31819
		PsCam045639	0.318227
		PsCam009599	0.318409
		PsCam012918	0.319128
		PsCam051101	0.319924
		PsCam036843	0.321195
		PsCam000890	0.321377
		PsCam050547	0.32144
		PsCam039366	0.321506
		PsCam049402	0.321826
		PsCam004981	0.322678
		PsCam036472	0.323586
		PsCam036166	0.324276
		PsCam035710	0.325253
		PsCam042803	0.325305
		PsCam038351	0.326823
		PsCam043829	0.327085
		PsCam012907	0.327507
		PsCam056635	0.327677
		PsCam049110	0.328145
		PsCam043821	0.328892
		PsCam004977	0.329064
		PsCam045802	0.329135
		PsCam034040	0.329536
		PsCam028263	0.329601
		PsCam029651	0.329657
		PsCam045347	0.329684
		PsCam021498	0.329857
		PsCam029877	0.329932
		PsCam038829	0.331501
		PsCam043690	0.331782
		PsCam036050	0.332582
		PsCam045274	0.333263
		PsCam004944	0.333307
		PsCam051209	0.333445
		PsCam042856	0.333689
		PsCam036882	0.335244
		PsCam034762	0.33579
		PsCam043306	0.336195
		PsCam016931	0.336208
		PsCam056008	0.33717
		PsCam000357	0.337306
		PsCam049503	0.337984
		PsCam021889	0.338397
		PsCam002810	0.339042
		PsCam057124	0.339273
		PsCam025493	0.33935
		PsCam036008	0.339379
		PsCam034643	0.33956
		PsCam045721	0.339839
		PsCam048838	0.340196
		PsCam005170	0.340615
		PsCam024758	0.340769
		PsCam010925	0.340861
		PsCam035875	0.341903
		PsCam040024	0.342132
		PsCam044311	0.342187
		PsCam036800	0.342437
		PsCam050573	0.343407
		PsCam012989	0.343936
		PsCam053355	0.344165
		PsCam053079	0.344176
		PsCam059669	0.344492
		PsCam001162	0.34462
		PsCam036638	0.344626
		PsCam037414	0.344975
		PsCam035694	0.345993
		PsCam045035	0.346257
		PsCam001822	0.346811
		PsCam010718	0.346879
		PsCam034577	0.347276
		PsCam016370	0.347652
		PsCam036911	0.348045
		PsCam048052	0.348098
		PsCam011469	0.348328
		PsCam049376	0.34874
		PsCam056797	0.348766
		PsCam050926	0.350256
		PsCam033575	0.351036
		PsCam052582	0.35129
		PsCam020823	0.351618
		PsCam036148	0.352281
		PsCam055980	0.354263
		PsCam006737	0.354277
		PsCam045219	0.354983
		PsCam045484	0.355789
		PsCam035856	0.356105
		PsCam038704	0.356123
		PsCam045432	0.356392
		PsCam005089	0.356866
		PsCam026971	0.357213
		PsCam052964	0.35737
		PsCam026079	0.357914
		PsCam045934	0.357952
		PsCam048710	0.358037
		PsCam042383	0.358483
		PsCam036221	0.358609
		PsCam042662	0.358674
		PsCam006129	0.358688
		PsCam048223	0.358761
		PsCam042618	0.359059
		PsCam001062	0.359094
		PsCam056299	0.360836
		PsCam052076	0.361533
		PsCam050873	0.362175
		PsCam057621	0.362484
		PsCam039519	0.362794
		PsCam042390	0.362896
		PsCam023602	0.36329
		PsCam048408	0.364123
		PsCam028568	0.366639
		PsCam001593	0.366679
		PsCam038159	0.366998
		PsCam051333	0.367286
		PsCam003832	0.367835
		PsCam017329	0.368129
		PsCam057641	0.368536
		PsCam046065	0.368536
		PsCam034131	0.368697
		PsCam048902	0.368813
		PsCam047082	0.368991
		PsCam043782	0.369202
		PsCam011198	0.369288
		PsCam057511	0.369386
		PsCam045780	0.370174
		PsCam057374	0.372572
		PsCam053919	0.372903
		PsCam042478	0.374467
		PsCam055475	0.374982
		PsCam048283	0.375381
		PsCam013606	0.377276
		PsCam039949	0.377657
		PsCam049386	0.37774
		PsCam010223	0.377938
		PsCam021356	0.378516
		PsCam044264	0.379061
		PsCam027488	0.37966
		PsCam009582	0.379687
		PsCam026731	0.381614
		PsCam017833	0.38166
		PsCam054776	0.381709
		PsCam046138	0.381743
		PsCam048068	0.381748
		PsCam045829	0.382064
		PsCam035707	0.382121
		PsCam036002	0.383165
		PsCam045568	0.383195
		PsCam039171	0.383528
		PsCam012976	0.38401
		PsCam045678	0.384548
		PsCam030852	0.38457
		PsCam001298	0.385487
		PsCam043637	0.386336
		PsCam037850	0.387606
		PsCam059591	0.387731
		PsCam010403	0.389048
		PsCam057025	0.389404
		PsCam000032	0.389812
		PsCam057599	0.390566
		PsCam053127	0.39123
		PsCam000877	0.391773
		PsCam001116	0.392305
		PsCam048926	0.392923
		PsCam048471	0.393044
		PsCam034595	0.393618
		PsCam050000	0.39422
		PsCam053901	0.394769
		PsCam018413	0.395183
		PsCam006754	0.395527
		PsCam037708	0.396333
		PsCam037582	0.396409
		PsCam037863	0.396489
		PsCam040566	0.397322
		PsCam035511	0.397631
		PsCam044126	0.398484
		PsCam052666	0.398525
		PsCam037351	0.399142
		PsCam045187	0.399409
		PsCam036439	0.40013
		PsCam013682	0.400816
		PsCam053042	0.400887
		PsCam036672	0.401346
		PsCam036025	0.402113
		PsCam049105	0.402341
		PsCam052010	0.40326
		PsCam029317	0.403653
		PsCam036099	0.403745
		PsCam051598	0.404632
		PsCam052116	0.405464
		PsCam050203	0.407252
		PsCam045708	0.407614
		PsCam017762	0.407704
		PsCam035256	0.40873
		PsCam020365	0.408962
		PsCam050058	0.411119
		PsCam035698	0.412033
		PsCam043554	0.413565
		PsCam050985	0.414065
		PsCam050603	0.4146
		PsCam002999	0.415422
		PsCam044007	0.415804
		PsCam057706	0.417348
		PsCam043038	0.417424
		PsCam027376	0.417895
		PsCam025604	0.418252
		PsCam027125	0.418462
		PsCam039793	0.419022
		PsCam058936	0.419597
		PsCam034345	0.420366
		PsCam043578	0.420697
		PsCam035991	0.421026
		PsCam056437	0.421494
		PsCam049436	0.422713
		PsCam043367	0.423043
		PsCam023373	0.423166
		PsCam036637	0.42372
		PsCam036557	0.42444
		PsCam045707	0.42683
		PsCam034124	0.427443
		PsCam002330	0.427693
		PsCam044261	0.428949
		PsCam048429	0.430172
		PsCam046217	0.431669
		PsCam026935	0.432134
		PsCam020808	0.432679
		PsCam007018	0.432715
		PsCam042977	0.432981
		PsCam058889	0.433854
		PsCam043044	0.433876
		PsCam003886	0.434641
		PsCam004873	0.437198
		PsCam048428	0.437328
		PsCam048370	0.437594
		PsCam056829	0.437604
		PsCam035849	0.437695
		PsCam027765	0.437729
		PsCam058503	0.43837
		PsCam027767	0.439106
		PsCam051812	0.440201
		PsCam052657	0.440494
		PsCam000468	0.441093
		PsCam001372	0.441222
		PsCam011836	0.441954
		PsCam011135	0.441972
		PsCam000797	0.444241
		PsCam021292	0.4451
		PsCam035612	0.445188
		PsCam034401	0.445334
		PsCam042626	0.445572
		PsCam023230	0.446426
		PsCam045314	0.447084
		PsCam057097	0.447319
		PsCam040429	0.448047
		PsCam052192	0.448547
		PsCam046414	0.449042
		PsCam059076	0.44919
		PsCam001816	0.450203
		PsCam035879	0.450417
		PsCam049009	0.450628
		PsCam006757	0.451846
		PsCam035255	0.45241
		PsCam051737	0.453102
		PsCam037275	0.454316
		PsCam006769	0.454773
		PsCam035396	0.455799
		PsCam036973	0.456231
		PsCam059447	0.457534
		PsCam035608	0.457642
		PsCam036615	0.45783
		PsCam035344	0.462441
		PsCam039459	0.463901
		PsCam004658	0.464022
		PsCam023877	0.464297
		PsCam024908	0.46506
		PsCam053180	0.46546
		PsCam018212	0.466053
		PsCam039184	0.467219
		PsCam048444	0.469242
		PsCam021622	0.469803
		PsCam057267	0.469957
		PsCam036809	0.471501
		PsCam051851	0.472761
		PsCam045918	0.472992
		PsCam013557	0.473195
		PsCam000607	0.473661
		PsCam010694	0.474077
		PsCam008556	0.47556
		PsCam023475	0.475617
		PsCam044334	0.476464
		PsCam050818	0.477946
		PsCam028690	0.47939
		PsCam048196	0.480389
		PsCam045193	0.481925
		PsCam020943	0.485004
		PsCam001547	0.485309
		PsCam001621	0.485524
		PsCam058682	0.485754
		PsCam011767	0.486796
		PsCam045885	0.488344
		PsCam012955	0.490073
		PsCam009869	0.491396
		PsCam011793	0.492084
		PsCam045571	0.492422
		PsCam035948	0.493124
		PsCam039630	0.496267
		PsCam042917	0.496421
		PsCam002725	0.498472
		PsCam048287	0.501793
		PsCam047330	0.502141
		PsCam040469	0.50285
		PsCam054915	0.503274
		PsCam045891	0.503511
		PsCam044297	0.506019
		PsCam052267	0.507173
		PsCam036176	0.508061
		PsCam036688	0.509834
		PsCam004549	0.509891
		PsCam048427	0.51261
		PsCam036607	0.51349
		PsCam028147	0.514919
		PsCam006681	0.515772
		PsCam003582	0.515856
		PsCam037299	0.516217
		PsCam037349	0.516757
		PsCam022334	0.521453
		PsCam038939	0.522116
		PsCam034044	0.523478
		PsCam051228	0.525145
		PsCam043954	0.52608
		PsCam002551	0.528999
		PsCam041349	0.529035
		PsCam020795	0.531552
		PsCam036710	0.533633
		PsCam039221	0.53447
		PsCam052741	0.535339
		PsCam050098	0.535936
		PsCam022100	0.537291
		PsCam038023	0.538295
		PsCam036287	0.538687
		PsCam035433	0.53917
		PsCam036363	0.539578
		PsCam036621	0.540259
		PsCam057470	0.541257
		PsCam037580	0.544381
		PsCam009962	0.544469
		PsCam037909	0.545091
		PsCam027408	0.546681
		PsCam039815	0.549045
		PsCam057613	0.552507
		PsCam037663	0.55275
		PsCam056304	0.555695
		PsCam036414	0.555707
		PsCam023916	0.556187
		PsCam037205	0.55751
		PsCam028824	0.560159
		PsCam040032	0.563713
		PsCam053590	0.563737
		PsCam054448	0.564151
		PsCam057967	0.566087
		PsCam029064	0.566405
		PsCam056750	0.568583
		PsCam028303	0.57031
		PsCam036599	0.571765
		PsCam005076	0.573344
		PsCam035375	0.574144
		PsCam028791	0.576607
		PsCam051570	0.578601
		PsCam000323	0.57952
		PsCam034186	0.580762
		PsCam051720	0.581606
		PsCam040094	0.581722
		PsCam010166	0.583036
		PsCam036546	0.583951
		PsCam024379	0.58711
		PsCam043356	0.589536
		PsCam038252	0.590158
		PsCam034598	0.591624
		PsCam034043	0.59371
		PsCam026368	0.599745
		PsCam037348	0.601288
		PsCam058833	0.60507
		PsCam022715	0.606291
		PsCam057645	0.607725
		PsCam029005	0.607838
		PsCam035352	0.608081
		PsCam050765	0.608339
		PsCam043079	0.610153
		PsCam024566	0.610495
		PsCam033986	0.610591
		PsCam037561	0.614861
		PsCam028036	0.617905
		PsCam048061	0.618279
		PsCam004638	0.618987
		PsCam013929	0.619073
		PsCam048216	0.621702
		PsCam036286	0.625166
		PsCam051931	0.625937
		PsCam003561	0.626084
		PsCam006603	0.626513
		PsCam004503	0.627999
		PsCam038114	0.631164
		PsCam044667	0.631464
		PsCam038615	0.632688
		PsCam007060	0.63546
		PsCam050606	0.635948
		PsCam037953	0.637226
		PsCam005916	0.639239
		PsCam045872	0.639274
		PsCam034741	0.644478
		PsCam011433	0.647816
		PsCam052134	0.652678
		PsCam045018	0.652735
		PsCam034712	0.654577
		PsCam054286	0.65552
		PsCam038579	0.657702
		PsCam012781	0.657895
		PsCam024345	0.665346
		PsCam038362	0.666756
		PsCam042683	0.668493
		PsCam046128	0.672634
		PsCam015772	0.67492
		PsCam036441	0.677262
		PsCam012923	0.679071
		PsCam056436	0.679158
		PsCam058609	0.680082
		PsCam012580	0.680128
		PsCam003955	0.682021
		PsCam000941	0.683064
		PsCam042144	0.685411
		PsCam002454	0.687148
		PsCam037731	0.687246
		PsCam056532	0.687532
		PsCam036715	0.68966
		PsCam001325	0.69093
		PsCam012100	0.691861
		PsCam049912	0.693663
		PsCam001478	0.697656
		PsCam044201	0.698479
		PsCam048648	0.698489
		PsCam051351	0.700016
		PsCam012159	0.700413
		PsCam049487	0.702551
		PsCam030786	0.706368
		PsCam051303	0.710434
		PsCam022052	0.711465
		PsCam053122	0.712503
		PsCam042512	0.714184
		PsCam043237	0.714795
		PsCam027247	0.717316
		PsCam026897	0.718369
		PsCam035404	0.719714
		PsCam028415	0.719803
		PsCam035759	0.720873
		PsCam035103	0.721789
		PsCam010494	0.727967
		PsCam014119	0.728702
		PsCam059063	0.729113
		PsCam047199	0.730873
		PsCam043607	0.741945
		PsCam038560	0.742377
		PsCam041554	0.743063
		PsCam028039	0.747225
		PsCam058820	0.747369
		PsCam021203	0.748659
		PsCam018668	0.749652
		PsCam050754	0.749852
		PsCam060101	0.752748
		PsCam000185	0.754893
		PsCam039521	0.755113
		PsCam015404	0.755276
		PsCam033220	0.76144
		PsCam052447	0.763626
		PsCam026195	0.764045
		PsCam010181	0.764306
		PsCam037826	0.764612
		PsCam002144	0.765273
		PsCam002133	0.765587
		PsCam043614	0.770267
		PsCam002762	0.770291
		PsCam014690	0.779821
		PsCam033578	0.77998
		PsCam051700	0.781587
		PsCam053003	0.782915
		PsCam021896	0.783669
		PsCam032849	0.784389
		PsCam041780	0.785951
		PsCam004793	0.786076
		PsCam050598	0.791059
		PsCam006735	0.793177
		PsCam016036	0.795766
		PsCam046001	0.796064
		PsCam013919	0.799853
		PsCam057273	0.801062
		PsCam059846	0.804411
		PsCam048658	0.807401
		PsCam035749	0.816989
		PsCam029341	0.818076
		PsCam049728	0.81815
		PsCam046067	0.81859
		PsCam012613	0.825602
		PsCam048282	0.838733
		PsCam036731	0.841562
		PsCam028217	0.844895
		PsCam054569	0.847497
		PsCam043738	0.850102
		PsCam058409	0.853666
		PsCam037391	0.858592
		PsCam051328	0.861666
		PsCam008020	0.863851
		PsCam037892	0.864215
		PsCam040080	0.869038
		PsCam000207	0.874086
[truncated: 150 more rows]

## Sheet: WT-veg2
Supplementary Table 2.3. Genes differentially expressed between the inflorescence apices of the wild type and the veg2 mutant
WT vs veg2
		PsCam ID	LFC
		PsCam024399	-11.6653
		PsCam030194	-11.3859
		PsCam054308	-11.3491
		PsCam037119	-11.1448
		PsCam024709	-10.8379
		PsCam048064	-10.7453
		PsCam009196	-10.6172
		PsCam011889	-10.3077
		PsCam055409	-10.307
		PsCam029510	-10.2689
		PsCam005802	-10.099
		PsCam058819	-10.0257
		PsCam013165	-9.96461
		PsCam043576	-9.92443
		PsCam010293	-9.85898
		PsCam002148	-9.68009
		PsCam021175	-9.62195
		PsCam027005	-9.61786
		PsCam015280	-9.57114
		PsCam039040	-9.52484
		PsCam000335	-9.49376
		PsCam019243	-9.44925
		PsCam025075	-9.38504
		PsCam013062	-9.37284
		PsCam029287	-9.36373
		PsCam032014	-9.27786
		PsCam023783	-9.16423
		PsCam025108	-9.12266
		PsCam056880	-9.05499
		PsCam010392	-8.9222
		PsCam017129	-8.79865
		PsCam032848	-8.72134
		PsCam046625	-8.69227
		PsCam014300	-8.68109
		PsCam028410	-8.62008
		PsCam054177	-8.55444
		PsCam008888	-8.53901
		PsCam025727	-8.48815
		PsCam007617	-8.45745
		PsCam057956	-8.45563
		PsCam053762	-8.45169
		PsCam012061	-8.44864
		PsCam013377	-8.3916
		PsCam057055	-8.38108
		PsCam024093	-8.32735
		PsCam058049	-8.24209
		PsCam023577	-8.2305
		PsCam040473	-8.15743
		PsCam021187	-8.11614
		PsCam005556	-8.06261
		PsCam056301	-8.04192
		PsCam003465	-7.97129
		PsCam009898	-7.92239
		PsCam018322	-7.91821
		PsCam027571	-7.91035
		PsCam011815	-7.88251
		PsCam018884	-7.86294
		PsCam046622	-7.79791
		PsCam013154	-7.76375
		PsCam026296	-7.7156
		PsCam018122	-7.71335
		PsCam039462	-7.67415
		PsCam014840	-7.66508
		PsCam024229	-7.57469
		PsCam027773	-7.5606
		PsCam010515	-7.49005
		PsCam018890	-7.4805
		PsCam046992	-7.47694
		PsCam018945	-7.45643
		PsCam005295	-7.41801
		PsCam013528	-7.41203
		PsCam017694	-7.32939
		PsCam002776	-7.30925
		PsCam053614	-7.30155
		PsCam030974	-7.28467
		PsCam055270	-7.19758
		PsCam039246	-7.18592
		PsCam006081	-7.17511
		PsCam027786	-7.0965
		PsCam025346	-7.06283
		PsCam023983	-7.05589
		PsCam027710	-7.05289
		PsCam028955	-7.00186
		PsCam052949	-6.9886
		PsCam056986	-6.97577
		PsCam017395	-6.97103
		PsCam007864	-6.96049
		PsCam059102	-6.93691
		PsCam055217	-6.92633
		PsCam001879	-6.92058
		PsCam002989	-6.90508
		PsCam044472	-6.87036
		PsCam045052	-6.85695
		PsCam056624	-6.84699
		PsCam029807	-6.8225
		PsCam005249	-6.82169
		PsCam016500	-6.79401
		PsCam053060	-6.74771
		PsCam021955	-6.74236
		PsCam057138	-6.7341
		PsCam002773	-6.71328
		PsCam027738	-6.71049
		PsCam010195	-6.64817
		PsCam055137	-6.62889
		PsCam013910	-6.61827
		PsCam002811	-6.60606
		PsCam030076	-6.54022
		PsCam053028	-6.52842
		PsCam032881	-6.50672
		PsCam045889	-6.50594
		PsCam057105	-6.44262
		PsCam012654	-6.39991
		PsCam020122	-6.39991
		PsCam021594	-6.37397
		PsCam021932	-6.37015
		PsCam011409	-6.2962
		PsCam041023	-6.27999
		PsCam055232	-6.21053
		PsCam005298	-6.17156
		PsCam028183	-6.10531
		PsCam014793	-6.09735
		PsCam052406	-6.07683
		PsCam040317	-6.06207
		PsCam021616	-6.05607
		PsCam022575	-6.04951
		PsCam012025	-6.00665
		PsCam056910	-6.0012
		PsCam026976	-5.97076
		PsCam038719	-5.94902
		PsCam005419	-5.94525
		PsCam044685	-5.92155
		PsCam019024	-5.89907
		PsCam035251	-5.86528
		PsCam057086	-5.82299
		PsCam003782	-5.77992
		PsCam036471	-5.76633
		PsCam005883	-5.72793
		PsCam008821	-5.62952
		PsCam012409	-5.62091
		PsCam012678	-5.61407
		PsCam054057	-5.60361
		PsCam023224	-5.58431
		PsCam055311	-5.54685
		PsCam041726	-5.54232
		PsCam029565	-5.52902
		PsCam040616	-5.50976
		PsCam041294	-5.45077
		PsCam014152	-5.43801
		PsCam021424	-5.42457
		PsCam047708	-5.41594
		PsCam035951	-5.41493
		PsCam026004	-5.41064
		PsCam041032	-5.39158
		PsCam056588	-5.38091
		PsCam005821	-5.3295
		PsCam006657	-5.27693
		PsCam020291	-5.24735
		PsCam011852	-5.18397
		PsCam018618	-5.15844
		PsCam005634	-5.15438
		PsCam055101	-5.13603
		PsCam046533	-5.07324
		PsCam058883	-5.04925
		PsCam013928	-5.03347
		PsCam022330	-5.02882
		PsCam055631	-5.01552
		PsCam015015	-5.00221
		PsCam046277	-4.99887
		PsCam013389	-4.96281
		PsCam035506	-4.90709
		PsCam009271	-4.89668
		PsCam025967	-4.8868
		PsCam036782	-4.82516
		PsCam021631	-4.79938
		PsCam003803	-4.78105
		PsCam018123	-4.74096
		PsCam012323	-4.74061
		PsCam041277	-4.73341
		PsCam057166	-4.72421
		PsCam059136	-4.65879
		PsCam010936	-4.60662
		PsCam047701	-4.58363
		PsCam011123	-4.50226
		PsCam028167	-4.48407
		PsCam024799	-4.45865
		PsCam021778	-4.39164
		PsCam023710	-4.35762
		PsCam014826	-4.35611
		PsCam025679	-4.31804
		PsCam007945	-4.31406
		PsCam005906	-4.29135
		PsCam008886	-4.2806
		PsCam011927	-4.27948
		PsCam056225	-4.27425
		PsCam001954	-4.26452
		PsCam042154	-4.25999
		PsCam001137	-4.25658
		PsCam002308	-4.25588
		PsCam047722	-4.16632
		PsCam036264	-4.1611
		PsCam030780	-4.14813
		PsCam058544	-4.14433
		PsCam010362	-4.1261
		PsCam023607	-4.10842
		PsCam004107	-4.07773
		PsCam036031	-4.07604
		PsCam010771	-4.00279
		PsCam005177	-3.98653
		PsCam060243	-3.97937
		PsCam029912	-3.95378
		PsCam057122	-3.91234
		PsCam042535	-3.89288
		PsCam043828	-3.88953
		PsCam033609	-3.88112
		PsCam020737	-3.86749
		PsCam058077	-3.85442
		PsCam039789	-3.83645
		PsCam010364	-3.83485
		PsCam024844	-3.83406
		PsCam003962	-3.83145
		PsCam059160	-3.82989
		PsCam056904	-3.78597
		PsCam056760	-3.78572
		PsCam023608	-3.77356
		PsCam039214	-3.77286
		PsCam005119	-3.72823
		PsCam044678	-3.72723
		PsCam022327	-3.72276
		PsCam027132	-3.71491
		PsCam036405	-3.70067
		PsCam010336	-3.69086
		PsCam022272	-3.68176
		PsCam002272	-3.67388
		PsCam010383	-3.65228
		PsCam055112	-3.6496
		PsCam057692	-3.58389
		PsCam006908	-3.57483
		PsCam037858	-3.55173
		PsCam057928	-3.51086
		PsCam021927	-3.50387
		PsCam039631	-3.49706
		PsCam053488	-3.48005
		PsCam058756	-3.45736
		PsCam056734	-3.45148
		PsCam052273	-3.43882
		PsCam059570	-3.42881
		PsCam040002	-3.42451
		PsCam002012	-3.4157
		PsCam001471	-3.40214
		PsCam006957	-3.40077
		PsCam052825	-3.39614
		PsCam041064	-3.39362
		PsCam022825	-3.35596
		PsCam006153	-3.33492
		PsCam037461	-3.3227
		PsCam045550	-3.31951
		PsCam029470	-3.30101
		PsCam022312	-3.29477
		PsCam023925	-3.26662
		PsCam041021	-3.26416
		PsCam012625	-3.24042
		PsCam031419	-3.23548
		PsCam013019	-3.19536
		PsCam047444	-3.16446
		PsCam051868	-3.15496
		PsCam034876	-3.14988
		PsCam015321	-3.13584
		PsCam054759	-3.13458
		PsCam043346	-3.13147
		PsCam055218	-3.11905
		PsCam056489	-3.1042
		PsCam044730	-3.0974
		PsCam023590	-3.09398
		PsCam025885	-3.0934
		PsCam030362	-3.09253
		PsCam017109	-3.06306
		PsCam059013	-3.04595
		PsCam009306	-3.04355
		PsCam041157	-3.0201
		PsCam017864	-3.01855
		PsCam007689	-3.01339
		PsCam044959	-3.00238
		PsCam000751	-2.99288
		PsCam009551	-2.9871
		PsCam039719	-2.98121
		PsCam048396	-2.96542
		PsCam012032	-2.95493
		PsCam024337	-2.93089
		PsCam022437	-2.93072
		PsCam053731	-2.92039
		PsCam008698	-2.92002
		PsCam010646	-2.91547
		PsCam006339	-2.9134
		PsCam007220	-2.88634
		PsCam014134	-2.87727
		PsCam046693	-2.85956
		PsCam019393	-2.84629
		PsCam043923	-2.84476
		PsCam059780	-2.83942
		PsCam038587	-2.83449
		PsCam011339	-2.82195
		PsCam010090	-2.80893
		PsCam059492	-2.80069
		PsCam052018	-2.79925
		PsCam029494	-2.79695
		PsCam020262	-2.79419
		PsCam054044	-2.7934
		PsCam027413	-2.79326
		PsCam000120	-2.76375
		PsCam006245	-2.7468
		PsCam023506	-2.73146
		PsCam035007	-2.72069
		PsCam006325	-2.71049
		PsCam051199	-2.70551
		PsCam017779	-2.70217
		PsCam041127	-2.69875
		PsCam030393	-2.68823
		PsCam038290	-2.67789
		PsCam041261	-2.67664
		PsCam023756	-2.6549
		PsCam053976	-2.644
		PsCam070004	-2.62895
		PsCam024280	-2.62801
		PsCam013506	-2.62426
		PsCam037033	-2.60732
		PsCam038544	-2.60419
		PsCam000189	-2.5947
		PsCam029405	-2.58286
		PsCam024469	-2.58197
		PsCam011725	-2.58063
		PsCam024593	-2.56549
		PsCam058351	-2.54704
		PsCam028342	-2.51319
		PsCam000204	-2.51152
		PsCam001576	-2.50996
		PsCam039390	-2.47781
		PsCam028668	-2.47262
		PsCam007666	-2.46231
		PsCam039098	-2.46192
		PsCam010642	-2.45473
		PsCam002885	-2.45376
		PsCam037280	-2.45223
		PsCam034968	-2.44908
		PsCam030257	-2.44866
		PsCam045507	-2.44806
		PsCam053679	-2.4375
		PsCam023937	-2.42452
		PsCam003529	-2.42419
		PsCam039669	-2.392
		PsCam037946	-2.37869
		PsCam057534	-2.35382
		PsCam034673	-2.35015
		PsCam015307	-2.34192
		PsCam029235	-2.33646
		PsCam007293	-2.33215
		PsCam039781	-2.297
		PsCam055780	-2.29544
		PsCam021184	-2.2938
		PsCam056909	-2.29157
		PsCam052340	-2.28364
		PsCam040196	-2.27138
		PsCam046820	-2.26707
		PsCam022797	-2.26264
		PsCam070032	-2.25884
		PsCam012133	-2.24653
		PsCam025648	-2.24528
		PsCam009099	-2.2321
		PsCam002626	-2.22644
		PsCam028339	-2.21219
		PsCam044788	-2.20807
		PsCam027833	-2.2074
		PsCam041922	-2.20199
		PsCam027814	-2.18969
		PsCam035814	-2.18771
		PsCam014672	-2.17977
		PsCam002336	-2.16676
		PsCam040109	-2.15484
		PsCam037525	-2.14937
		PsCam037739	-2.14586
		PsCam001331	-2.14131
		PsCam043735	-2.12635
		PsCam037250	-2.11724
		PsCam007549	-2.09543
		PsCam047770	-2.09417
		PsCam038183	-2.09247
		PsCam056121	-2.08865
		PsCam030425	-2.08494
		PsCam030241	-2.07721
		PsCam044582	-2.06935
		PsCam015864	-2.04374
		PsCam058071	-2.0402
		PsCam043033	-2.03203
		PsCam031596	-2.03184
		PsCam005585	-2.02301
		PsCam011466	-2.01527
		PsCam028040	-2.0034
		PsCam059591	-1.99227
		PsCam038386	-1.98779
		PsCam003660	-1.98731
		PsCam017687	-1.96746
		PsCam046800	-1.95863
		PsCam019274	-1.95567
		PsCam010254	-1.9424
		PsCam010965	-1.94109
		PsCam024533	-1.94004
		PsCam047228	-1.93703
		PsCam059064	-1.92766
		PsCam002489	-1.92318
		PsCam054996	-1.91302
		PsCam039801	-1.90986
		PsCam046557	-1.90956
		PsCam036249	-1.90912
		PsCam050358	-1.902
		PsCam070023	-1.89835
		PsCam025066	-1.8961
		PsCam019487	-1.88895
		PsCam010617	-1.88538
		PsCam045471	-1.87665
		PsCam001371	-1.86297
		PsCam007680	-1.85815
		PsCam052923	-1.85444
		PsCam030908	-1.8404
		PsCam039793	-1.83266
		PsCam045871	-1.81709
		PsCam033566	-1.8148
		PsCam041764	-1.80954
		PsCam050703	-1.80784
		PsCam057410	-1.79863
		PsCam023790	-1.7856
		PsCam046111	-1.78403
		PsCam057268	-1.7828
		PsCam018908	-1.76807
		PsCam010805	-1.76648
		PsCam014554	-1.75182
		PsCam027846	-1.74272
		PsCam017229	-1.73982
		PsCam000995	-1.73233
		PsCam014420	-1.73131
		PsCam043788	-1.72249
		PsCam024099	-1.72246
		PsCam018583	-1.71644
		PsCam027607	-1.71278
		PsCam040669	-1.71097
		PsCam033577	-1.70978
		PsCam044229	-1.69922
		PsCam032094	-1.69656
		PsCam003571	-1.68663
		PsCam031500	-1.68381
		PsCam018635	-1.68227
		PsCam008530	-1.67688
		PsCam046160	-1.67107
		PsCam060226	-1.66989
		PsCam001492	-1.66722
		PsCam009837	-1.66354
		PsCam059875	-1.65413
		PsCam030147	-1.65369
		PsCam008055	-1.64917
		PsCam039947	-1.64835
		PsCam049540	-1.64631
		PsCam033537	-1.64316
		PsCam033648	-1.63983
		PsCam027812	-1.63954
		PsCam018212	-1.638
		PsCam014703	-1.63155
		PsCam001042	-1.63012
		PsCam004699	-1.61271
		PsCam014760	-1.61187
		PsCam042494	-1.60891
		PsCam035713	-1.60745
		PsCam070173	-1.60096
		PsCam003987	-1.60084
		PsCam042280	-1.60082
		PsCam002971	-1.59705
		PsCam007631	-1.59154
		PsCam015061	-1.5876
		PsCam046858	-1.58472
		PsCam028921	-1.58359
		PsCam017601	-1.58336
		PsCam012091	-1.58078
		PsCam038185	-1.57321
		PsCam049593	-1.56978
		PsCam036278	-1.56837
		PsCam018607	-1.56801
		PsCam017297	-1.56712
		PsCam032217	-1.56588
		PsCam011710	-1.56331
		PsCam037745	-1.56241
		PsCam054922	-1.56089
		PsCam029380	-1.55371
		PsCam039774	-1.55247
		PsCam028331	-1.5442
		PsCam005159	-1.54353
		PsCam010400	-1.54156
		PsCam038899	-1.53953
		PsCam031204	-1.53708
		PsCam004985	-1.53435
		PsCam025521	-1.53421
		PsCam046621	-1.53379
		PsCam018531	-1.52777
		PsCam053861	-1.52562
		PsCam017905	-1.5155
		PsCam011288	-1.51131
		PsCam047823	-1.50788
		PsCam034291	-1.50752
		PsCam059863	-1.5037
		PsCam019377	-1.50273
		PsCam046618	-1.50131
		PsCam001190	-1.50029
		PsCam029000	-1.50004
		PsCam057114	-1.49814
		PsCam070129	-1.49359
		PsCam054101	-1.48425
		PsCam014690	-1.482
		PsCam034943	-1.47795
		PsCam002553	-1.47795
		PsCam025446	-1.4731
		PsCam044055	-1.47081
		PsCam046538	-1.46444
		PsCam045014	-1.46331
		PsCam034846	-1.46263
		PsCam033986	-1.46139
		PsCam011631	-1.45808
		PsCam056958	-1.43485
		PsCam053230	-1.43389
		PsCam043654	-1.43138
		PsCam070034	-1.43036
		PsCam001463	-1.43002
		PsCam057089	-1.42914
		PsCam045730	-1.42746
		PsCam048646	-1.42605
		PsCam039023	-1.42545
		PsCam052973	-1.42415
		PsCam042052	-1.42301
		PsCam053993	-1.41937
		PsCam013505	-1.41523
		PsCam052184	-1.41245
		PsCam012927	-1.41096
		PsCam021321	-1.40444
		PsCam053606	-1.39996
		PsCam007456	-1.39792
		PsCam004900	-1.39756
		PsCam052007	-1.39456
		PsCam036342	-1.39055
		PsCam030001	-1.38904
		PsCam058551	-1.38824
		PsCam036777	-1.38456
		PsCam032204	-1.37867
		PsCam055518	-1.37753
		PsCam000891	-1.37742
		PsCam000042	-1.37712
		PsCam050366	-1.3771
		PsCam058425	-1.37329
		PsCam001487	-1.37026
		PsCam025624	-1.36991
		PsCam070059	-1.36713
		PsCam051643	-1.36611
		PsCam007006	-1.36458
		PsCam002396	-1.36424
		PsCam012098	-1.36238
		PsCam002362	-1.36187
		PsCam052987	-1.36065
		PsCam058679	-1.35881
		PsCam026863	-1.35662
		PsCam008553	-1.35615
		PsCam045320	-1.35537
		PsCam059568	-1.35452
		PsCam042463	-1.3526
		PsCam070045	-1.35227
		PsCam024661	-1.35172
		PsCam032108	-1.35155
		PsCam044739	-1.34812
		PsCam011639	-1.34437
		PsCam045617	-1.343
		PsCam045538	-1.34204
		PsCam041331	-1.33904
		PsCam011101	-1.3388
		PsCam031424	-1.32892
		PsCam046722	-1.32777
		PsCam022035	-1.32735
		PsCam058577	-1.32661
		PsCam047296	-1.32444
		PsCam058262	-1.32313
		PsCam030463	-1.32106
		PsCam044478	-1.32089
		PsCam029613	-1.31448
		PsCam038652	-1.31373
		PsCam040607	-1.31291
		PsCam049731	-1.31285
		PsCam019649	-1.30683
		PsCam041332	-1.30624
		PsCam011900	-1.30612
		PsCam012920	-1.30368
		PsCam056596	-1.30092
		PsCam010030	-1.3006
		PsCam029844	-1.29692
		PsCam020160	-1.28812
		PsCam047530	-1.28732
		PsCam000985	-1.2859
		PsCam018834	-1.28488
		PsCam038810	-1.28409
		PsCam037259	-1.2812
		PsCam054514	-1.28095
		PsCam015012	-1.28088
		PsCam012122	-1.28083
		PsCam013713	-1.28072
		PsCam048118	-1.27589
		PsCam018091	-1.27314
		PsCam031379	-1.27241
		PsCam012562	-1.26936
		PsCam004876	-1.26396
		PsCam055987	-1.26387
		PsCam036013	-1.26364
		PsCam001973	-1.26358
		PsCam046067	-1.26013
		PsCam007505	-1.25751
		PsCam013466	-1.25745
		PsCam051662	-1.25579
		PsCam056668	-1.25532
		PsCam059427	-1.25409
		PsCam023835	-1.25352
		PsCam001272	-1.24333
		PsCam000784	-1.24257
		PsCam054156	-1.24211
		PsCam070104	-1.23917
		PsCam036503	-1.23409
		PsCam005276	-1.2324
		PsCam053536	-1.22866
		PsCam029889	-1.22638
		PsCam033184	-1.22299
		PsCam022259	-1.22118
		PsCam011384	-1.2202
		PsCam034964	-1.21971
		PsCam030283	-1.21923
		PsCam043434	-1.21911
		PsCam051206	-1.21832
		PsCam010198	-1.21729
		PsCam025344	-1.21386
		PsCam053812	-1.21202
		PsCam056886	-1.21145
		PsCam040280	-1.20877
		PsCam039607	-1.20725
		PsCam044647	-1.20656
		PsCam002039	-1.20348
		PsCam045603	-1.20278
		PsCam034711	-1.20158
		PsCam047288	-1.20138
		PsCam046376	-1.20095
		PsCam000278	-1.19904
		PsCam021072	-1.19903
		PsCam070094	-1.19677
		PsCam011593	-1.19549
		PsCam042392	-1.1953
		PsCam036192	-1.19243
		PsCam031935	-1.19043
		PsCam006751	-1.18485
		PsCam047447	-1.1835
		PsCam038452	-1.18286
		PsCam002790	-1.1805
		PsCam010237	-1.18021
		PsCam037924	-1.17984
		PsCam058753	-1.17538
		PsCam052151	-1.17318
		PsCam039013	-1.16862
		PsCam017287	-1.16558
		PsCam036917	-1.1635
		PsCam052299	-1.16348
		PsCam053482	-1.16289
		PsCam032916	-1.1625
		PsCam043288	-1.16136
		PsCam010415	-1.15874
		PsCam042128	-1.15654
		PsCam002475	-1.15595
		PsCam046823	-1.15474
		PsCam036731	-1.14997
		PsCam029552	-1.14645
		PsCam014936	-1.14601
		PsCam006699	-1.14459
		PsCam053591	-1.14392
		PsCam013490	-1.14289
		PsCam019011	-1.14224
		PsCam025417	-1.14086
		PsCam002688	-1.14017
		PsCam014261	-1.13794
		PsCam070031	-1.13334
		PsCam058737	-1.13206
		PsCam034202	-1.129
		PsCam002019	-1.12719
		PsCam053407	-1.12641
		PsCam029605	-1.12579
		PsCam003416	-1.12455
		PsCam003776	-1.12352
		PsCam013113	-1.1235
		PsCam044964	-1.11757
		PsCam034832	-1.11733
		PsCam007211	-1.11516
		PsCam045546	-1.11303
		PsCam038006	-1.112
		PsCam044544	-1.11
		PsCam009876	-1.10975
		PsCam007751	-1.10714
		PsCam046330	-1.10697
		PsCam052197	-1.10297
		PsCam038836	-1.10284
		PsCam043206	-1.10022
		PsCam046158	-1.09974
		PsCam052624	-1.09898
		PsCam001398	-1.09722
		PsCam046319	-1.09675
		PsCam043603	-1.09634
		PsCam002032	-1.09403
		PsCam023889	-1.09151
		PsCam011749	-1.08784
		PsCam052814	-1.0874
		PsCam023474	-1.08402
		PsCam070056	-1.08353
		PsCam038981	-1.08193
		PsCam047137	-1.08104
		PsCam057511	-1.08034
		PsCam044248	-1.07937
		PsCam040814	-1.07753
		PsCam014211	-1.07555
		PsCam001122	-1.0745
		PsCam045936	-1.07422
		PsCam043842	-1.07398
		PsCam056491	-1.07319
		PsCam036253	-1.07119
		PsCam046164	-1.07058
		PsCam070167	-1.06628
		PsCam053180	-1.06626
		PsCam026770	-1.06515
		PsCam011265	-1.06484
		PsCam043100	-1.06395
		PsCam038940	-1.0635
		PsCam013842	-1.06216
		PsCam029808	-1.06144
		PsCam025096	-1.05924
		PsCam046652	-1.05369
		PsCam043827	-1.05161
		PsCam023789	-1.05147
		PsCam040424	-1.05112
		PsCam046708	-1.05062
		PsCam028105	-1.04942
		PsCam046354	-1.04854
		PsCam036900	-1.04636
		PsCam010426	-1.04269
		PsCam010110	-1.04093
		PsCam037842	-1.04024
		PsCam035781	-1.03847
		PsCam034593	-1.03668
		PsCam039541	-1.0353
		PsCam002069	-1.0339
		PsCam031172	-1.03079
		PsCam051652	-1.02856
		PsCam051654	-1.01987
		PsCam010815	-1.01696
		PsCam006717	-1.01309
		PsCam009966	-1.01254
		PsCam048695	-1.0113
		PsCam027319	-1.0087
		PsCam014146	-1.0058
		PsCam042230	-1.00231
		PsCam006683	-1.00048
		PsCam044086	-0.999753
		PsCam010199	-0.998671
		PsCam050295	-0.996348
		PsCam006646	-0.99623
		PsCam027780	-0.992495
		PsCam042543	-0.991184
		PsCam001222	-0.987679
		PsCam021543	-0.987443
		PsCam022784	-0.98703
		PsCam054805	-0.985615
		PsCam051203	-0.984889
		PsCam029666	-0.984574
		PsCam028496	-0.982278
		PsCam070130	-0.98218
		PsCam035683	-0.980294
		PsCam011001	-0.979156
		PsCam039595	-0.977583
		PsCam029619	-0.975945
		PsCam055447	-0.972166
		PsCam049663	-0.970864
		PsCam025916	-0.970395
		PsCam036206	-0.970298
		PsCam023745	-0.96992
		PsCam005645	-0.969802
		PsCam011529	-0.968933
		PsCam027577	-0.964991
		PsCam021775	-0.962337
		PsCam040018	-0.961842
		PsCam042734	-0.961514
		PsCam005286	-0.960977
		PsCam070026	-0.959619
		PsCam059275	-0.959277
		PsCam046484	-0.954158
		PsCam008052	-0.952324
		PsCam042621	-0.949149
		PsCam023388	-0.946249
		PsCam013616	-0.946154
		PsCam031030	-0.945609
		PsCam033315	-0.943628
		PsCam022012	-0.941526
		PsCam032981	-0.939662
		PsCam010838	-0.939504
		PsCam040974	-0.939411
		PsCam046589	-0.938049
		PsCam053034	-0.935858
		PsCam043092	-0.934779
		PsCam025115	-0.934546
		PsCam058386	-0.934544
		PsCam045575	-0.931744
		PsCam024887	-0.930613
		PsCam039320	-0.930352
		PsCam043419	-0.929884
		PsCam005774	-0.928453
		PsCam043547	-0.927492
		PsCam038318	-0.926991
		PsCam034378	-0.92515
		PsCam046088	-0.925023
		PsCam050985	-0.923513
		PsCam029673	-0.923415
		PsCam043132	-0.920773
		PsCam044199	-0.920432
		PsCam043323	-0.918588
		PsCam048109	-0.917689
		PsCam006420	-0.917217
		PsCam044147	-0.917055
		PsCam046901	-0.915734
		PsCam010035	-0.913046
		PsCam001377	-0.912981
		PsCam004764	-0.912788
		PsCam003860	-0.910823
		PsCam055265	-0.910096
		PsCam002600	-0.907911
		PsCam018590	-0.907835
		PsCam026855	-0.907332
		PsCam052842	-0.906804
		PsCam035629	-0.904054
		PsCam043910	-0.90213
		PsCam010825	-0.901485
		PsCam022145	-0.900908
		PsCam048093	-0.900844
		PsCam049317	-0.900155
		PsCam015564	-0.899784
		PsCam001361	-0.899076
		PsCam021231	-0.896502
		PsCam041742	-0.895725
		PsCam042824	-0.895517
		PsCam050938	-0.889772
		PsCam057031	-0.889704
		PsCam027502	-0.889608
		PsCam013510	-0.889448
		PsCam038824	-0.888763
		PsCam038697	-0.888244
		PsCam046092	-0.887126
		PsCam005368	-0.886308
		PsCam046255	-0.885786
		PsCam026430	-0.885133
		PsCam055308	-0.883568
		PsCam059799	-0.883377
		PsCam018476	-0.883141
		PsCam048136	-0.883106
		PsCam026513	-0.882476
		PsCam046765	-0.881218
		PsCam047186	-0.878919
		PsCam052703	-0.877183
		PsCam044212	-0.877094
		PsCam016968	-0.876801
		PsCam026601	-0.876462
		PsCam056713	-0.876333
		PsCam003976	-0.874851
		PsCam070000	-0.874496
		PsCam038565	-0.871964
		PsCam050020	-0.871015
		PsCam036258	-0.870543
		PsCam058932	-0.87035
		PsCam051251	-0.870291
		PsCam036573	-0.868038
		PsCam033864	-0.867652
		PsCam009379	-0.86635
		PsCam038128	-0.865958
		PsCam039374	-0.865956
		PsCam046326	-0.865124
		PsCam011448	-0.862732
		PsCam033652	-0.862477
		PsCam058238	-0.861284
		PsCam056164	-0.859813
		PsCam045685	-0.858954
		PsCam000183	-0.85748
		PsCam032820	-0.856693
		PsCam004711	-0.855099
		PsCam034782	-0.854893
		PsCam025063	-0.85478
		PsCam055224	-0.854262
		PsCam021815	-0.852608
		PsCam057522	-0.852259
		PsCam058369	-0.852114
		PsCam018587	-0.850711
		PsCam042415	-0.850181
		PsCam058625	-0.847864
		PsCam051769	-0.847584
		PsCam053320	-0.847529
		PsCam044014	-0.84606
		PsCam058620	-0.845522
		PsCam039420	-0.845235
		PsCam038669	-0.844638
		PsCam006752	-0.844493
		PsCam010511	-0.844184
		PsCam018640	-0.842317
		PsCam039814	-0.8412
		PsCam024448	-0.838679
		PsCam056406	-0.838237
		PsCam010627	-0.837614
		PsCam018241	-0.836097
		PsCam024820	-0.835985
		PsCam021797	-0.833607
		PsCam020851	-0.833218
		PsCam002242	-0.830969
		PsCam036074	-0.830472
		PsCam035725	-0.830378
		PsCam042675	-0.828817
		PsCam006760	-0.828053
		PsCam033693	-0.82761
		PsCam044236	-0.826631
		PsCam021138	-0.824439
		PsCam034921	-0.823943
		PsCam007028	-0.823732
		PsCam047384	-0.822915
		PsCam051023	-0.821718
		PsCam049738	-0.821603
		PsCam038038	-0.81989
		PsCam012838	-0.819752
		PsCam017666	-0.818562
		PsCam044711	-0.815844
		PsCam025476	-0.814793
		PsCam004514	-0.814315
		PsCam014091	-0.81377
		PsCam046030	-0.81261
		PsCam004270	-0.812025
		PsCam049574	-0.810183
		PsCam038607	-0.810079
		PsCam010966	-0.80948
		PsCam011492	-0.80833
		PsCam040464	-0.808276
		PsCam042216	-0.805151
		PsCam052783	-0.804508
		PsCam043956	-0.8045
		PsCam043876	-0.804291
		PsCam005392	-0.801424
		PsCam036678	-0.801359
		PsCam055407	-0.798679
		PsCam070156	-0.798086
		PsCam009861	-0.797904
		PsCam013493	-0.796569
		PsCam007712	-0.795538
		PsCam056686	-0.794541
		PsCam050940	-0.794184
		PsCam052230	-0.793893
		PsCam052860	-0.793425
		PsCam002153	-0.793366
		PsCam002954	-0.792436
		PsCam005223	-0.792384
		PsCam039866	-0.789423
		PsCam033932	-0.789349
		PsCam046276	-0.788925
		PsCam054895	-0.785587
		PsCam043984	-0.783321
		PsCam050078	-0.782611
		PsCam036502	-0.782293
		PsCam037321	-0.782248
		PsCam044169	-0.782071
		PsCam034667	-0.781898
		PsCam023216	-0.780038
		PsCam016748	-0.77962
		PsCam001841	-0.779165
		PsCam039319	-0.779066
		PsCam016647	-0.77544
		PsCam046653	-0.774245
		PsCam038445	-0.774196
		PsCam013541	-0.773893
		PsCam024436	-0.773869
		PsCam015437	-0.77348
		PsCam048340	-0.773447
		PsCam002510	-0.77244
		PsCam003724	-0.771681
		PsCam052207	-0.771432
		PsCam010185	-0.771054
		PsCam036507	-0.770222
		PsCam044105	-0.769965
		PsCam007511	-0.769631
		PsCam028197	-0.769079
		PsCam014566	-0.768775
		PsCam051331	-0.765323
		PsCam002782	-0.765292
		PsCam051136	-0.764781
		PsCam032512	-0.764061
		PsCam051802	-0.761326
		PsCam039356	-0.761203
		PsCam043430	-0.761135
		PsCam035365	-0.759824
		PsCam013401	-0.759426
		PsCam034830	-0.759048
		PsCam059391	-0.758337
		PsCam003475	-0.757974
		PsCam027516	-0.757963
		PsCam011984	-0.757783
		PsCam011431	-0.757746
		PsCam002151	-0.754748
		PsCam017968	-0.754351
		PsCam053171	-0.753612
		PsCam048311	-0.75144
		PsCam024971	-0.750746
		PsCam043572	-0.750499
		PsCam052647	-0.750464
		PsCam040885	-0.750378
		PsCam036122	-0.748962
		PsCam043567	-0.748252
		PsCam043488	-0.746953
		PsCam025992	-0.746908
		PsCam052582	-0.745886
		PsCam025179	-0.745735
		PsCam005343	-0.745015
		PsCam043604	-0.744631
		PsCam044681	-0.744339
		PsCam007328	-0.742697
		PsCam055236	-0.741835
		PsCam012879	-0.741726
		PsCam029308	-0.741097
		PsCam035480	-0.73922
		PsCam002927	-0.739083
		PsCam043833	-0.737563
		PsCam039111	-0.737354
		PsCam005168	-0.73676
		PsCam009988	-0.735752
		PsCam045390	-0.735644
		PsCam054978	-0.734491
		PsCam001641	-0.73214
		PsCam037683	-0.731502
		PsCam051836	-0.731188
		PsCam053107	-0.730304
		PsCam016940	-0.730181
		PsCam033543	-0.7291
		PsCam057206	-0.729076
		PsCam023567	-0.728936
		PsCam000503	-0.727122
		PsCam034066	-0.726688
		PsCam027349	-0.726399
		PsCam039943	-0.725914
		PsCam027311	-0.725065
		PsCam047403	-0.723588
		PsCam046782	-0.722392
		PsCam056414	-0.722357
		PsCam038635	-0.721734
		PsCam048637	-0.721526
		PsCam046553	-0.717978
		PsCam053986	-0.71736
		PsCam011098	-0.713216
		PsCam070125	-0.712949
		PsCam036977	-0.712423
		PsCam024833	-0.712239
		PsCam042847	-0.708361
		PsCam007800	-0.707607
		PsCam010150	-0.707547
		PsCam052561	-0.706403
		PsCam036916	-0.706071
		PsCam035922	-0.705629
		PsCam011605	-0.705285
		PsCam002622	-0.704072
		PsCam018549	-0.70304
		PsCam049716	-0.702647
		PsCam015199	-0.69994
		PsCam046905	-0.698904
		PsCam035063	-0.698451
		PsCam043663	-0.697155
		PsCam012124	-0.696741
		PsCam042237	-0.696427
		PsCam020962	-0.694053
		PsCam043534	-0.692988
		PsCam051917	-0.692981
		PsCam029182	-0.692819
		PsCam043758	-0.692312
		PsCam006119	-0.691011
		PsCam057889	-0.69095
		PsCam001279	-0.690393
		PsCam015246	-0.68851
		PsCam025047	-0.688267
		PsCam052771	-0.687506
		PsCam020855	-0.686906
		PsCam022504	-0.68682
		PsCam057260	-0.686468
		PsCam036172	-0.686073
		PsCam006774	-0.685776
		PsCam034884	-0.685
		PsCam053186	-0.684998
		PsCam050496	-0.684942
		PsCam030203	-0.684918
		PsCam010889	-0.684783
		PsCam020782	-0.684495
		PsCam000613	-0.683978
		PsCam026404	-0.682859
		PsCam042267	-0.681996
		PsCam038695	-0.678682
		PsCam048676	-0.676137
		PsCam048905	-0.675841
		PsCam034799	-0.674446
		PsCam014194	-0.674107
		PsCam018345	-0.67404
		PsCam052211	-0.671784
		PsCam019137	-0.670329
		PsCam036436	-0.670245
		PsCam043880	-0.669994
		PsCam011883	-0.669524
		PsCam010113	-0.668364
		PsCam003755	-0.668204
		PsCam005910	-0.667837
		PsCam053386	-0.667128
		PsCam022150	-0.665472
		PsCam037967	-0.664339
		PsCam007741	-0.66432
		PsCam050930	-0.664236
		PsCam058043	-0.663988
		PsCam023193	-0.663215
		PsCam053319	-0.662483
		PsCam011462	-0.662233
		PsCam035628	-0.660818
		PsCam048684	-0.659968
		PsCam008130	-0.659825
		PsCam025079	-0.657745
		PsCam038088	-0.656861
		PsCam025384	-0.656215
		PsCam043222	-0.656117
		PsCam014316	-0.655678
		PsCam047793	-0.655096
		PsCam048403	-0.654427
		PsCam000063	-0.653914
		PsCam014457	-0.653876
		PsCam039078	-0.653556
		PsCam036081	-0.653518
		PsCam024047	-0.653453
		PsCam010274	-0.653446
		PsCam042362	-0.652905
		PsCam038467	-0.652375
		PsCam055223	-0.650032
		PsCam011310	-0.649016
		PsCam046032	-0.648446
		PsCam047467	-0.648403
		PsCam010267	-0.648399
		PsCam036558	-0.647991
		PsCam022328	-0.64792
		PsCam005279	-0.647882
		PsCam057814	-0.647848
		PsCam040267	-0.644836
		PsCam023272	-0.644584
		PsCam045514	-0.6441
		PsCam046339	-0.64375
		PsCam051707	-0.643712
		PsCam002391	-0.64309
		PsCam005397	-0.642957
		PsCam004938	-0.642495
		PsCam053709	-0.64205
		PsCam039648	-0.641917
		PsCam058566	-0.639318
		PsCam043237	-0.638818
		PsCam056432	-0.638604
		PsCam044208	-0.638359
		PsCam045953	-0.638352
		PsCam047781	-0.638104
		PsCam002646	-0.637065
		PsCam000957	-0.635324
		PsCam008037	-0.635022
		PsCam043979	-0.634928
		PsCam051691	-0.633519
		PsCam037541	-0.632622
		PsCam015616	-0.631569
		PsCam034154	-0.631383
		PsCam013438	-0.631075
		PsCam052278	-0.630227
		PsCam035144	-0.629052
		PsCam042959	-0.628999
		PsCam023525	-0.628917
		PsCam039809	-0.627403
		PsCam008414	-0.626594
		PsCam005527	-0.624741
		PsCam053234	-0.62431
		PsCam010887	-0.624286
		PsCam043892	-0.624149
		PsCam010862	-0.623638
		PsCam022900	-0.622786
		PsCam045861	-0.621434
		PsCam052316	-0.619147
		PsCam050784	-0.61865
		PsCam044926	-0.618581
		PsCam010036	-0.618438
		PsCam052329	-0.618228
		PsCam046572	-0.618224
		PsCam043637	-0.617997
		PsCam010938	-0.617304
		PsCam052822	-0.61684
		PsCam005552	-0.616455
		PsCam031226	-0.61629
		PsCam042521	-0.616077
		PsCam044216	-0.615766
		PsCam045496	-0.615659
		PsCam012876	-0.615146
		PsCam010155	-0.615018
		PsCam002029	-0.613321
		PsCam027448	-0.6113
		PsCam050506	-0.610356
		PsCam034096	-0.610297
		PsCam035401	-0.60998
		PsCam054900	-0.609581
		PsCam053342	-0.6078
		PsCam042879	-0.606728
		PsCam049670	-0.606588
		PsCam007592	-0.606245
		PsCam050763	-0.605501
		PsCam053105	-0.605366
		PsCam001213	-0.605066
		PsCam038844	-0.604657
		PsCam036697	-0.604454
		PsCam037017	-0.604383
		PsCam029406	-0.604253
		PsCam044306	-0.604207
		PsCam023568	-0.602771
		PsCam017102	-0.602035
		PsCam005573	-0.601758
		PsCam008088	-0.601548
		PsCam002843	-0.600868
		PsCam012097	-0.599974
		PsCam029717	-0.598685
		PsCam023435	-0.598671
		PsCam002295	-0.594841
		PsCam043773	-0.594422
		PsCam005806	-0.594009
		PsCam029983	-0.591339
		PsCam004996	-0.590584
		PsCam000630	-0.590091
		PsCam037726	-0.589423
		PsCam056223	-0.588892
		PsCam012979	-0.588271
		PsCam021059	-0.588222
		PsCam050284	-0.58802
		PsCam025889	-0.587199
		PsCam052134	-0.586686
		PsCam039120	-0.58657
		PsCam045107	-0.586209
		PsCam051902	-0.585862
		PsCam052022	-0.583375
		PsCam025804	-0.582622
		PsCam007072	-0.582264
		PsCam016688	-0.581369
		PsCam002155	-0.58133
		PsCam024200	-0.581283
		PsCam038204	-0.581094
		PsCam035016	-0.58021
		PsCam042587	-0.579699
		PsCam033450	-0.578191
		PsCam038333	-0.573833
		PsCam043350	-0.573756
		PsCam051386	-0.573235
		PsCam034554	-0.572648
		PsCam007484	-0.572342
		PsCam007427	-0.571946
		PsCam037802	-0.571794
		PsCam046323	-0.571071
		PsCam021186	-0.570626
		PsCam045844	-0.570297
		PsCam057669	-0.56875
		PsCam013373	-0.566562
		PsCam050644	-0.566471
		PsCam053922	-0.56637
		PsCam023738	-0.565148
		PsCam025673	-0.565005
		PsCam051307	-0.564579
		PsCam005137	-0.563972
		PsCam050466	-0.562856
		PsCam057251	-0.561512
		PsCam000651	-0.56072
		PsCam051548	-0.560255
		PsCam034664	-0.559181
		PsCam043707	-0.558307
		PsCam010255	-0.557894
		PsCam046002	-0.556228
		PsCam029256	-0.556113
		PsCam055906	-0.556
		PsCam002097	-0.555313
		PsCam055475	-0.555022
		PsCam023574	-0.554486
		PsCam007253	-0.553727
		PsCam055263	-0.55365
		PsCam053145	-0.552912
		PsCam001593	-0.552206
		PsCam051907	-0.551611
		PsCam034611	-0.551251
		PsCam014061	-0.550525
		PsCam034740	-0.549866
		PsCam033982	-0.54962
		PsCam018439	-0.549597
		PsCam002446	-0.54957
		PsCam035487	-0.548975
		PsCam051605	-0.54871
		PsCam032211	-0.548354
		PsCam001021	-0.548165
		PsCam055374	-0.548024
		PsCam023617	-0.547222
		PsCam001104	-0.546026
		PsCam035955	-0.545788
		PsCam050822	-0.545776
		PsCam030756	-0.545151
		PsCam048723	-0.544589
		PsCam049767	-0.544068
		PsCam012245	-0.54303
		PsCam050933	-0.543019
		PsCam057607	-0.541215
		PsCam000227	-0.540289
		PsCam020938	-0.540198
		PsCam043535	-0.539186
		PsCam025949	-0.539001
		PsCam006636	-0.537316
		PsCam041156	-0.53712
		PsCam015019	-0.53666
		PsCam052204	-0.536587
		PsCam044442	-0.536575
		PsCam038599	-0.536049
		PsCam052564	-0.535186
		PsCam001152	-0.534328
		PsCam002338	-0.534126
		PsCam002015	-0.533839
		PsCam055166	-0.533443
		PsCam051938	-0.53323
		PsCam047112	-0.533033
		PsCam054738	-0.531968
		PsCam049795	-0.530997
		PsCam036377	-0.53035
		PsCam000148	-0.529193
		PsCam001707	-0.529171
		PsCam011947	-0.527952
		PsCam007801	-0.527527
		PsCam043822	-0.526817
		PsCam048603	-0.526269
		PsCam033146	-0.526055
		PsCam005987	-0.525677
		PsCam058442	-0.525341
		PsCam052689	-0.522169
		PsCam044662	-0.522046
		PsCam017064	-0.521724
		PsCam049919	-0.521584
		PsCam050893	-0.520584
		PsCam043862	-0.51964
		PsCam009788	-0.519333
		PsCam044093	-0.518149
		PsCam021990	-0.518007
		PsCam059681	-0.517963
		PsCam050851	-0.517382
		PsCam048521	-0.517263
		PsCam034736	-0.515108
		PsCam028905	-0.514402
		PsCam043469	-0.514276
		PsCam031828	-0.514254
		PsCam051677	-0.514147
		PsCam001088	-0.51409
		PsCam048724	-0.513839
		PsCam004061	-0.5137
		PsCam038269	-0.513513
		PsCam046192	-0.512729
		PsCam005055	-0.512277
		PsCam052035	-0.512234
		PsCam043138	-0.512102
		PsCam044015	-0.511994
		PsCam042742	-0.511352
		PsCam051991	-0.511314
		PsCam057804	-0.511035
		PsCam059531	-0.510357
		PsCam035579	-0.510258
		PsCam042945	-0.509785
		PsCam055393	-0.509338
		PsCam003187	-0.509277
		PsCam025287	-0.508898
		PsCam001071	-0.508801
		PsCam043439	-0.508521
		PsCam055888	-0.508157
		PsCam039008	-0.508152
		PsCam006851	-0.507649
		PsCam052400	-0.507166
		PsCam034523	-0.506543
		PsCam005988	-0.506436
		PsCam029411	-0.506382
		PsCam058903	-0.506315
		PsCam052906	-0.505984
		PsCam049729	-0.505526
		PsCam051583	-0.505341
		PsCam043675	-0.505104
		PsCam030071	-0.504346
		PsCam048885	-0.504042
		PsCam003130	-0.502223
		PsCam052347	-0.502078
		PsCam009765	-0.500935
		PsCam023829	-0.500175
		PsCam042180	-0.49996
		PsCam005516	-0.499763
		PsCam011201	-0.499579
		PsCam002525	-0.498934
		PsCam006016	-0.498415
		PsCam025817	-0.498137
		PsCam055257	-0.497909
		PsCam048286	-0.497537
		PsCam039433	-0.49675
		PsCam043656	-0.496353
		PsCam044400	-0.495904
		PsCam027032	-0.495333
		PsCam042917	-0.494621
		PsCam005711	-0.494492
		PsCam019691	-0.494256
		PsCam031615	-0.494249
		PsCam024981	-0.493703
		PsCam029386	-0.493032
		PsCam043778	-0.492632
		PsCam050692	-0.492615
		PsCam056790	-0.492453
		PsCam053263	-0.492238
		PsCam033848	-0.491784
		PsCam050304	-0.491408
		PsCam057328	-0.491078
		PsCam000909	-0.49105
		PsCam043145	-0.490601
		PsCam034471	-0.490585
		PsCam043417	-0.490256
		PsCam053932	-0.490216
		PsCam001851	-0.490041
		PsCam051720	-0.489723
		PsCam001438	-0.489222
		PsCam006904	-0.487621
		PsCam042457	-0.487606
		PsCam007143	-0.487332
		PsCam025559	-0.486665
		PsCam051275	-0.486422
		PsCam026797	-0.486182
		PsCam006884	-0.486106
		PsCam021968	-0.486093
		PsCam046261	-0.485595
		PsCam024874	-0.485219
		PsCam011836	-0.484691
		PsCam045751	-0.484369
		PsCam056105	-0.484331
		PsCam043771	-0.483978
		PsCam050039	-0.48376
		PsCam054829	-0.483299
		PsCam060122	-0.482996
		PsCam050482	-0.482884
		PsCam046937	-0.482572
		PsCam048991	-0.481302
		PsCam006073	-0.480948
		PsCam037721	-0.4798
		PsCam028181	-0.479728
		PsCam036755	-0.479414
		PsCam052186	-0.479322
		PsCam050577	-0.47903
		PsCam021404	-0.478134
		PsCam023630	-0.477951
		PsCam000487	-0.477724
		PsCam021217	-0.477719
		PsCam018167	-0.477461
		PsCam025428	-0.476705
		PsCam014360	-0.476421
		PsCam049714	-0.476299
		PsCam050839	-0.475459
		PsCam010468	-0.47543
		PsCam045289	-0.475351
		PsCam044384	-0.47483
		PsCam034099	-0.472582
		PsCam027267	-0.471745
		PsCam043005	-0.471429
		PsCam053068	-0.471421
		PsCam015618	-0.470337
		PsCam002755	-0.469865
		PsCam018191	-0.469254
		PsCam021842	-0.468079
		PsCam060103	-0.467386
		PsCam005103	-0.467254
		PsCam035777	-0.466328
		PsCam052636	-0.466217
		PsCam043444	-0.466111
		PsCam053533	-0.465187
		PsCam044599	-0.464948
		PsCam043466	-0.464738
		PsCam010894	-0.464707
		PsCam042979	-0.464141
		PsCam035699	-0.463642
		PsCam045350	-0.463571
		PsCam021963	-0.463163
		PsCam002717	-0.462975
		PsCam050277	-0.462394
		PsCam001298	-0.462208
		PsCam043296	-0.461547
		PsCam038770	-0.460732
		PsCam003125	-0.458991
		PsCam051954	-0.458796
		PsCam058383	-0.457399
		PsCam000970	-0.457362
		PsCam050792	-0.457128
		PsCam037455	-0.457064
		PsCam051862	-0.456427
		PsCam022353	-0.455871
		PsCam048412	-0.454627
		PsCam007539	-0.454556
		PsCam006663	-0.454479
		PsCam046846	-0.453554
		PsCam017283	-0.453476
		PsCam007641	-0.452581
		PsCam033830	-0.452107
		PsCam046332	-0.451003
		PsCam026309	-0.450021
		PsCam050270	-0.449642
		PsCam022262	-0.449499
		PsCam037965	-0.449369
		PsCam029024	-0.448879
		PsCam035455	-0.448856
		PsCam013025	-0.448699
		PsCam020993	-0.448343
		PsCam035825	-0.448191
		PsCam010132	-0.447998
		PsCam046917	-0.447689
		PsCam048059	-0.447414
		PsCam059128	-0.44666
		PsCam052469	-0.446604
		PsCam051890	-0.445881
		PsCam047068	-0.445616
		PsCam043648	-0.445614
		PsCam052568	-0.445426
		PsCam043730	-0.445392
		PsCam046492	-0.444363
		PsCam012951	-0.443236
		PsCam051248	-0.442937
		PsCam052591	-0.442791
		PsCam011277	-0.442619
		PsCam037200	-0.44182
		PsCam059526	-0.44156
		PsCam049955	-0.4414
		PsCam001160	-0.441243
		PsCam008091	-0.441227
		PsCam014484	-0.440675
		PsCam043104	-0.440501
		PsCam050630	-0.440168
		PsCam045260	-0.439824
		PsCam035994	-0.439328
		PsCam052450	-0.438478
		PsCam050659	-0.43823
		PsCam004959	-0.438046
		PsCam051173	-0.437456
		PsCam045138	-0.43736
		PsCam037108	-0.437001
		PsCam003141	-0.436774
		PsCam001431	-0.436596
		PsCam026959	-0.436561
		PsCam050241	-0.43622
		PsCam034825	-0.436197
		PsCam021415	-0.435634
		PsCam014880	-0.435533
		PsCam050033	-0.43551
		PsCam023994	-0.435376
		PsCam046337	-0.435214
		PsCam010932	-0.435156
		PsCam021644	-0.435046
		PsCam022471	-0.434987
		PsCam055337	-0.434843
		PsCam051790	-0.434719
		PsCam052436	-0.43423
		PsCam011719	-0.432757
		PsCam038877	-0.431713
		PsCam000201	-0.431144
		PsCam056436	-0.430976
		PsCam043103	-0.43008
		PsCam035794	-0.429871
		PsCam031460	-0.429788
		PsCam045376	-0.429596
		PsCam049774	-0.429433
		PsCam053321	-0.428995
		PsCam038049	-0.42892
		PsCam056393	-0.428832
		PsCam043693	-0.428612
		PsCam011233	-0.428479
		PsCam045808	-0.428191
		PsCam043141	-0.427383
		PsCam001580	-0.42729
		PsCam002248	-0.427083
		PsCam039775	-0.426874
		PsCam023128	-0.426722
		PsCam051240	-0.426603
		PsCam051133	-0.426348
		PsCam026357	-0.425788
		PsCam010163	-0.425422
		PsCam060263	-0.425371
		PsCam048701	-0.425228
		PsCam013065	-0.424453
		PsCam040073	-0.423947
		PsCam042289	-0.423126
		PsCam051848	-0.423091
		PsCam044661	-0.42293
		PsCam050719	-0.421526
		PsCam010136	-0.421336
		PsCam009819	-0.420404
		PsCam057597	-0.419849
		PsCam046515	-0.418736
		PsCam027456	-0.418098
		PsCam048728	-0.417852
		PsCam050599	-0.417663
		PsCam005140	-0.417466
		PsCam059438	-0.417277
		PsCam056896	-0.417003
		PsCam044132	-0.416114
		PsCam025289	-0.415973
		PsCam003481	-0.415708
		PsCam050852	-0.415114
		PsCam052106	-0.414989
		PsCam043270	-0.414281
		PsCam051187	-0.414271
		PsCam055195	-0.414139
		PsCam051325	-0.413805
		PsCam010622	-0.413601
		PsCam038547	-0.41347
		PsCam007292	-0.413272
		PsCam033448	-0.412975
		PsCam051534	-0.412895
		PsCam045872	-0.412844
		PsCam052592	-0.412362
		PsCam038578	-0.412309
		PsCam001703	-0.412277
		PsCam057966	-0.41202
		PsCam006848	-0.41176
		PsCam048739	-0.411319
		PsCam059996	-0.411061
		PsCam024966	-0.410856
		PsCam001056	-0.410814
		PsCam011167	-0.409399
		PsCam049986	-0.408344
		PsCam003290	-0.408297
		PsCam050312	-0.408164
		PsCam051367	-0.40802
		PsCam037172	-0.407825
		PsCam003274	-0.407677
		PsCam033667	-0.407062
		PsCam009969	-0.406998
		PsCam011415	-0.406921
		PsCam051650	-0.406028
		PsCam004905	-0.405595
		PsCam043731	-0.404598
		PsCam045003	-0.403923
		PsCam035227	-0.403807
		PsCam037245	-0.403778
		PsCam012127	-0.403685
		PsCam047135	-0.403481
		PsCam025394	-0.402677
		PsCam046920	-0.402271
		PsCam007359	-0.402046
		PsCam049871	-0.402043
		PsCam025744	-0.402001
		PsCam044301	-0.401645
		PsCam003840	-0.401154
		PsCam021362	-0.401043
		PsCam051435	-0.400924
		PsCam052655	-0.400584
		PsCam050066	-0.399249
		PsCam003602	-0.398574
		PsCam007082	-0.398386
		PsCam044309	-0.398269
		PsCam001997	-0.3978
		PsCam001454	-0.397421
		PsCam013085	-0.397382
		PsCam043887	-0.397221
		PsCam010213	-0.396423
		PsCam001047	-0.395307
		PsCam046302	-0.395235
		PsCam051821	-0.395233
		PsCam010305	-0.394699
		PsCam056184	-0.394252
		PsCam045422	-0.393854
		PsCam050871	-0.392055
		PsCam002909	-0.392037
		PsCam040264	-0.391837
		PsCam042830	-0.391697
		PsCam043555	-0.391326
		PsCam050446	-0.390842
		PsCam050788	-0.39079
		PsCam050473	-0.390233
		PsCam044052	-0.38984
		PsCam050319	-0.389122
		PsCam023113	-0.388755
		PsCam005499	-0.388568
		PsCam001488	-0.388479
		PsCam020847	-0.38813
		PsCam034037	-0.388041
		PsCam020964	-0.387922
		PsCam045988	-0.38783
		PsCam043802	-0.386557
		PsCam010694	-0.386134
		PsCam010034	-0.386
		PsCam036928	-0.385877
		PsCam052482	-0.38536
		PsCam045708	-0.385238
		PsCam014858	-0.384869
		PsCam058008	-0.384868
		PsCam048682	-0.384853
		PsCam042420	-0.384841
		PsCam014952	-0.384554
		PsCam024849	-0.38451
		PsCam051065	-0.383844
		PsCam007479	-0.383238
		PsCam011694	-0.382589
		PsCam043146	-0.382384
		PsCam015849	-0.382346
		PsCam052370	-0.382006
		PsCam024246	-0.381755
		PsCam049045	-0.38164
		PsCam050391	-0.381574
		PsCam011469	-0.381107
		PsCam000911	-0.381088
		PsCam052500	-0.38089
		PsCam054902	-0.380742
		PsCam042821	-0.380705
		PsCam000343	-0.380428
		PsCam001779	-0.37963
		PsCam042417	-0.379523
		PsCam002851	-0.37936
		PsCam021576	-0.378884
		PsCam029317	-0.377274
		PsCam025192	-0.377172
		PsCam045258	-0.376933
		PsCam038267	-0.376428
		PsCam000329	-0.376346
		PsCam001909	-0.376329
		PsCam050096	-0.376313
		PsCam043664	-0.376297
		PsCam018117	-0.375931
		PsCam044631	-0.375134
		PsCam038837	-0.374497
		PsCam049382	-0.373848
		PsCam028872	-0.373834
		PsCam012550	-0.37382
		PsCam056330	-0.373584
		PsCam014142	-0.373053
		PsCam043676	-0.372893
		PsCam043476	-0.372331
		PsCam007691	-0.372112
		PsCam000502	-0.37188
		PsCam051311	-0.371049
		PsCam012119	-0.370993
		PsCam051824	-0.370389
		PsCam056176	-0.370288
		PsCam010819	-0.370128
		PsCam050916	-0.369966
		PsCam048490	-0.369232
		PsCam002027	-0.368912
		PsCam049365	-0.368628
		PsCam051881	-0.368489
		PsCam052342	-0.368352
		PsCam013996	-0.36816
		PsCam045528	-0.367692
		PsCam036120	-0.367663
		PsCam042007	-0.367573
		PsCam045493	-0.367537
		PsCam059749	-0.367433
		PsCam052372	-0.367398
		PsCam038374	-0.367186
		PsCam031206	-0.36704
		PsCam035248	-0.366947
		PsCam011983	-0.366825
		PsCam009622	-0.365857
		PsCam015866	-0.365798
		PsCam022236	-0.365481
		PsCam022071	-0.365133
		PsCam021502	-0.364611
		PsCam052724	-0.363881
		PsCam043614	-0.363696
		PsCam045498	-0.363564
		PsCam048585	-0.363182
		PsCam045480	-0.363069
		PsCam053568	-0.361782
		PsCam051757	-0.360802
		PsCam018500	-0.360382
		PsCam000861	-0.359997
		PsCam024929	-0.358505
		PsCam007322	-0.358341
		PsCam052057	-0.357994
		PsCam053820	-0.357927
		PsCam052419	-0.357605
		PsCam052617	-0.357145
		PsCam002225	-0.357117
		PsCam014005	-0.35678
		PsCam053438	-0.356375
		PsCam033801	-0.356152
		PsCam006937	-0.354884
		PsCam046098	-0.354657
		PsCam023544	-0.3539
		PsCam003454	-0.353667
		PsCam049126	-0.35362
		PsCam001829	-0.353551
		PsCam007585	-0.353371
		PsCam005064	-0.352708
		PsCam043860	-0.352673
		PsCam029548	-0.352336
		PsCam052625	-0.351753
		PsCam014078	-0.351448
		PsCam035698	-0.351339
		PsCam053117	-0.351317
		PsCam002000	-0.350425
		PsCam051082	-0.350249
		PsCam027288	-0.350197
		PsCam021356	-0.349783
		PsCam001310	-0.349304
		PsCam045130	-0.349131
		PsCam051528	-0.349122
		PsCam011044	-0.349071
		PsCam010012	-0.348435
		PsCam039340	-0.348175
		PsCam000021	-0.348173
		PsCam035140	-0.348104
		PsCam034039	-0.347833
		PsCam021689	-0.347459
		PsCam052265	-0.346944
		PsCam007295	-0.346935
		PsCam017116	-0.346913
		PsCam005277	-0.346375
		PsCam001865	-0.346113
		PsCam039852	-0.345823
		PsCam059453	-0.345681
		PsCam034733	-0.345587
		PsCam039660	-0.344983
		PsCam034117	-0.344853
		PsCam024226	-0.344438
		PsCam043792	-0.34439
		PsCam037681	-0.344354
		PsCam029518	-0.343945
		PsCam051255	-0.343816
		PsCam050030	-0.343504
		PsCam027553	-0.342767
		PsCam050629	-0.342139
		PsCam054778	-0.341742
		PsCam052873	-0.34142
		PsCam045745	-0.341219
		PsCam011598	-0.341206
		PsCam046288	-0.340863
		PsCam051939	-0.340817
		PsCam022662	-0.340692
		PsCam009871	-0.340659
		PsCam030130	-0.340657
		PsCam040883	-0.340643
		PsCam045530	-0.339927
		PsCam043752	-0.339545
		PsCam055139	-0.33913
		PsCam011280	-0.33882
		PsCam042691	-0.338705
		PsCam031957	-0.338544
		PsCam027765	-0.338113
		PsCam007215	-0.33794
		PsCam057412	-0.337851
		PsCam011744	-0.337814
		PsCam042914	-0.337626
		PsCam004326	-0.336879
		PsCam023473	-0.336384
		PsCam021835	-0.33638
		PsCam001694	-0.335704
		PsCam043857	-0.335586
		PsCam034603	-0.334011
		PsCam044214	-0.333523
		PsCam010058	-0.332829
		PsCam051717	-0.332829
		PsCam044534	-0.332634
		PsCam034551	-0.331847
		PsCam001999	-0.331556
		PsCam009817	-0.330885
		PsCam001557	-0.330682
		PsCam018440	-0.330638
		PsCam051038	-0.330399
		PsCam023414	-0.330264
		PsCam013251	-0.330202
		PsCam013267	-0.3302
		PsCam043510	-0.330143
		PsCam049587	-0.330092
		PsCam057290	-0.329885
		PsCam043334	-0.329553
		PsCam010092	-0.329217
		PsCam003338	-0.328524
		PsCam001907	-0.328488
		PsCam025513	-0.328424
		PsCam005248	-0.32821
		PsCam044419	-0.328143
		PsCam043975	-0.32801
		PsCam011268	-0.327587
		PsCam029478	-0.327552
		PsCam043746	-0.327126
		PsCam050992	-0.326459
		PsCam012956	-0.326302
		PsCam051743	-0.325926
		PsCam009727	-0.325364
		PsCam033493	-0.325177
		PsCam052213	-0.325041
		PsCam052588	-0.324923
		PsCam009938	-0.32491
		PsCam054777	-0.324826
		PsCam012916	-0.324617
		PsCam038549	-0.324107
		PsCam045873	-0.323874
		PsCam042576	-0.323705
		PsCam006481	-0.322972
		PsCam013986	-0.322568
		PsCam048470	-0.322373
		PsCam043149	-0.322136
		PsCam043183	-0.321742
		PsCam039622	-0.321286
		PsCam001017	-0.321205
		PsCam050970	-0.32082
		PsCam052242	-0.320661
		PsCam033752	-0.320576
		PsCam014907	-0.319952
		PsCam051273	-0.319607
		PsCam033663	-0.317985
		PsCam051994	-0.317563
		PsCam036580	-0.317402
		PsCam011358	-0.316378
		PsCam045413	-0.316315
		PsCam006868	-0.315888
		PsCam011333	-0.31508
		PsCam042831	-0.315027
		PsCam051681	-0.314953
		PsCam034003	-0.314821
		PsCam042445	-0.314651
		PsCam005102	-0.314395
		PsCam055594	-0.313557
		PsCam020918	-0.313492
		PsCam045995	-0.312897
		PsCam057763	-0.311422
		PsCam008078	-0.311285
		PsCam052668	-0.311002
		PsCam017186	-0.310871
		PsCam052984	-0.310845
		PsCam038840	-0.310609
		PsCam032000	-0.309727
		PsCam043630	-0.309583
		PsCam049305	-0.309209
		PsCam051345	-0.308864
		PsCam024853	-0.30865
		PsCam007151	-0.308444
		PsCam005040	-0.307666
		PsCam048541	-0.307658
		PsCam034115	-0.307025
		PsCam013052	-0.306647
		PsCam043392	-0.306432
		PsCam042408	-0.304733
		PsCam033571	-0.304497
		PsCam044412	-0.303961
		PsCam049090	-0.303173
		PsCam000740	-0.303138
		PsCam034658	-0.302959
		PsCam035680	-0.302937
		PsCam046588	-0.302689
		PsCam002998	-0.302074
		PsCam009748	-0.301155
		PsCam050853	-0.300679
		PsCam011779	-0.300402
		PsCam050243	-0.300174
		PsCam050489	-0.299379
		PsCam051226	-0.29924
		PsCam051687	-0.29871
		PsCam050967	-0.298341
		PsCam056107	-0.297567
		PsCam054277	-0.296922
		PsCam007537	-0.296806
		PsCam048117	-0.295583
		PsCam038744	-0.295165
		PsCam003373	-0.294936
		PsCam050097	-0.29486
		PsCam022428	-0.294152
		PsCam045886	-0.293515
		PsCam021166	-0.293365
		PsCam001628	-0.293304
		PsCam055950	-0.293134
		PsCam052148	-0.293113
		PsCam014199	-0.291868
		PsCam048239	-0.291703
		PsCam037820	-0.290841
		PsCam046008	-0.29055
		PsCam044422	-0.290534
		PsCam033766	-0.290429
		PsCam052538	-0.290073
		PsCam035771	-0.289888
		PsCam000962	-0.289731
		PsCam000250	-0.288802
		PsCam013886	-0.288681
		PsCam044717	-0.288624
		PsCam048643	-0.287877
		PsCam046778	-0.287536
		PsCam023274	-0.286874
		PsCam001061	-0.286842
		PsCam007025	-0.286703
		PsCam023793	-0.286342
		PsCam046463	-0.286105
		PsCam043712	-0.285444
[truncated: 2,062 more rows]
