# Supplementary material for: Identification and characterization of putative targets of VEGETATIVE1/FULc, a key regulator of development of the compound inflorescence in pea and related legumes
Source: Front Plant Sci. 2022 Sep 21;13:765095. doi: 10.3389/fpls.2022.765095 (PMC9533771; doi:10.3389/fpls.2022.765095)
Supplement: Supplementary file 2 [file Table_3.xlsx]

## Sheet: Hoja1
Supplementary Table 3. Genes showing an opposite expression pattern between WT/veg1 and WT/pim. Their homologous genes in Arabidopsis thaliana are also indicated. For those genes that with differential expression in WT/veg2, their LFC value is indicated
WT/veg1 vs WT/pim (opposite)
genes (43): WT/veg+ vs WT/pim -	WT/veg1	WT/pim	WT/veg2	PsCam expression data	Arabidopsis homologues	Information on Arabidopsis homologs
PsCam037476	10.6887	-0.332804		yes (3) & LFPA	AT3G02300	Regulator of chromosome condensation (RCC1) family protein	chromosome condensation regulator RCC1 repeat protein
PsCam037980	9.64046	-0.366229		yes (2) & LFPA
PsCam029190	8.05096	-0.450099	11.6857	NO & A (seeds)	AT3G01420	Peroxidase superfamily protein	pathogen-inducible alpha-dioxygenase
PsCam022035	7.32984	-0.978662	-1.32735	yes (3) & LFP
PsCam046538	7.03907	-1.91197	-1.46444	yes (3) & LFPA (peduncle)	AT4G24770	31-kDa RNA binding protein	31 kDa ribonucleoprotein
PsCam001681	6.2704	-1.4756	6.30956	yes (3) & LFPA (stem and peduncle)	AT5G60910	AGAMOUS-like 8, FRUITFUL	MADS-box transcription factor
PsCam002485	5.98197	-0.995147		yes (3) & LFPA(peduncles,stems,seeds and roots)
PsCam023889	5.4643	-0.781203	-1.09151	yes (3) & LFPA (seed and nodule)
PsCam037995	3.4212	-1.32586		NO & A(peduncles, stems and seeds)	AT2G18193	P-loop containing nucleoside triphosphate hydrolases superfamily protein	P-loop nucleoside triphosphate hydrolase superfamily protein
PsCam057957	3.15692	-0.304704	11.6455	yes (2) & LFPA (root)
PsCam053146	2.6519	-0.964992	3.43634	yes (2) & FPA (seeds)			Bowman birk trypsin inhibitor
PsCam034909	2.4959	-0.832999		NO & L	AT5G56980	cotton fiber protein	DUF448 domain protein
PsCam039164	2.45437	-0.745085	3.38342	NO & PA (seeds)	AT1G14130	2-oxoglutarate (2OG) and Fe(II)-dependent oxygenase superfamily protein	gibberellin 2-beta-dioxygenase
PsCam013820	1.83271	-0.654849	1.65812	yes (3) & LFPA
PsCam024494	1.63125	-0.773822	2.06795	yes (3) & LA
PsCam025753	1.39506	-0.497923		yes (3) & LFPA**Low expresion leves in general	AT5G49480	Ca2+-binding protein 1	nacl-inducible Ca2+-binding protein
PsCam000721	1.3256	-0.758769		yes (3) & LFPA(peduncles,tendrils, roots, stems)	AT1G67020	transmembrane protein	hypothetical protein
PsCam000828	1.1593	-0.637698	1.13137	yes (3) & FPA (root)	AT4G29310	DUF15 family protein (DUF15)	DUF15 family protein
PsCam005069	1.12579	-0.236364		yes (1) & LFPA(Peduncles, tendrils)	AT4G02340	alpha/beta-Hydrolases superfamily protein	epoxide hydrolase
PsCam044081	1.1201	-0.975505	2.84279	yes (3) & LFPA	AT2G32540	cellulose synthase-like B4	cellulose synthase-like protein
PsCam012931	1.09724	-3.17081		NO & LFA(peduncles, stems)	AT5G03170	FASCICLIN-like arabinogalactan-protein 11	fasciclin domain protein
PsCam023817	1.00581	-0.424689	0.627452	yes (3) & LFPA(seeds, peduncles)
PsCam025005	0.858694	-0.291552	0.259851	yes (2) & LFPA(Shoots, stems)
PsCam024404	0.692077	-0.32013	2.10088	NO & LA (tendril)
PsCam052575	0.671754	-1.046		yes (3) & LFPA(Nodulos, shoots)	AT2G17880	Chaperone DnaJ-domain superfamily protein	chaperone DnaJ domain protein
PsCam042438	0.643119	-0.50909	0.708779	yes (2) & LFPA(peduncules, tendrils,stems,seeds)	AT5G14780	formate dehydrogenase	D-glycerate dehydrogenase/hydroxypyruvate reductase
PsCam043354	0.617699	-0.580062	0.601834	yes (1) & LFPA(nodules, tendrils, stems, peduncles)	AT4G27450	aluminum induced protein with YGL and LRDR motifs	stem-specific TSJT1-like protein
PsCam016925	0.552814	-0.213816		yes (0) & LFPA(Stems, tendrils, roots)	AT3G29075	glycine-rich protein	pro-resilin, putative
PsCam001655	0.551981	-0.204034	0.51057	yes (0) & LFPA(shoots, stems)	AT1G29390	cold regulated 314 thylakoid membrane 2	cold acclimation protein WCOR413
PsCam043276	0.510508	-0.631157		yes (3) & LFPA(Nodules, Tendrils)	AT1G15670	Galactose oxidase/kelch repeat superfamily protein	F-box/kelch-repeat plant-like protein
PsCam050808	0.460619	-0.525049		yes (3) & LFPA(Nodules, roots)	AT3G49940	LOB domain-containing protein 38	lateral organ boundaries (LOB) domain protein
PsCam050761	0.434292	-0.709526		yes (0) & LFPA	AT1G22360	UDP-glucosyl transferase 85A2	UDP-glucosyltransferase family protein
PsCam044570	0.385419	-0.906542	1.76172	yes (2) & LFPA (seed)	AT1G56220	Dormancy/auxin associated family protein	dormancy/auxin associated protein
PsCam048487	0.35755	-0.314103		yes (2) & LFPA(seeds)	AT5G16550	voltage-dependent L-type calcium channel subunit	transmembrane protein, putative
PsCam042176	0.351376	-0.364807		yes (2) & LFPA(Nodules, roots)	AT1G74740	calcium-dependent protein kinase 3	calmodulin-domain kinase CDPK protein
PsCam020903	0.322577	-0.298075	0.444808	yes (3) & LFPA(Peduncles, roots)	AT3G23590	REF4-related 1	mediator of RNA polymerase II transcription subunit 33A
PsCam040551	0.316525	-0.257097	-0.269308	yes (3) & LFPA
PsCam051047	0.31637	-0.237406		yes (0) & LFPA(shoots)	AT3G32930	6%2C7-dimethyl-8-ribityllumazine synthase	hypothetical protein
PsCam001113	0.306687	-0.584353		yes (2) & LFPA(seeds, roots)	AT2G19810	CCCH-type zinc finger family protein	zinc finger CCCH domain protein
PsCam053821	0.304035	-0.26086	3.12903	yes (3) & LFPA
PsCam048048	0.278746	-0.302135	0.417936	yes (3) & LFPA(Nodules)	AT2G36490	demeter-like 1	endonuclease/exonuclease/phosphatase family protein
PsCam042934	0.25038	-0.235917		yes (0) & LFPA(nodules, tendrils, seeds, peduncles, shoots)	AT1G64720	Polyketide cyclase/dehydrase and lipid transport superfamily protein	mammalian STARD2 lipid-binding START domain protein
PsCam044818	0.231982	-0.699877		yes (2) & LFPA(seeds, peduncles, stems)	AT1G01040	dicer-like 1	endoribonuclease dicer-like protein
							#N/A
genes (42): WT/veg1- vs WT/pim+							#N/A
PsCam010799	-6.58948	1.0215	0.920332	yes (2) & LFPA (roots)
PsCam002626	-2.56702	1.88449	-2.22644	yes (1) & LFPA (nodule)	AT5G55130	co-factor for nitrate%2C reductase and xanthine dehydrogenase 5	co-factor for nitrate, reductase and xanthine dehydrogenase
PsCam014420	-1.95246	1.8006	-1.73131	yes (3) & LFPA (root and stem)	AT5G48920	tracheary element differentiation-related 7	transmembrane protein, putative
PsCam043206	-1.85324	1.32732	-1.10022	yes (1) & LFPA	AT1G01710	acyl-CoA thioesterase II	acyl-CoA thioesterase
PsCam053677	-1.68896	0.900535		yes (1) & LFPA (roots)	AT5G19630	alpha/beta-Hydrolases superfamily protein	alpha/beta hydrolase family protein
PsCam008020	-1.32418	0.863851		yes (3) & LFPA (peduncles, roots)
PsCam042512	-1.2536	0.714184		yes (3) & LFPA (shoots)	AT4G19050	NB-ARC domain-containing disease resistance protein	LRR and NB-ARC domain disease resistance protein
PsCam049912	-1.15108	0.693663		yes (2) & LFPA (seeds, peduncles, tendrils)	AT1G10970	zinc transporter	ZIP zinc/iron transport family protein
PsCam003561	-1.069	0.626084		yes (0) & LFPA (seeds, nodules, roots)
PsCam046067	-0.99505	0.81859	-1.26013	yes (2) & LFPA (seed)	AT3G14160	2-oxoglutarate-dependent dioxygenase family protein	2OG-Fe(II) oxygenase family protein
PsCam050985	-0.94619	0.414065	-0.923513	yes (3) & LFPA (peduncles, seeds)	AT4G13600	Carbohydrate-binding X8 domain superfamily protein	carbohydrate-binding X8 domain protein
PsCam033512	-0.928681	1.06429		yes (3) & LFPA (stems, peduncles)	AT1G12280	LRR and NB-ARC domains-containing disease resistance protein	disease resistance protein (CC-NBS-LRR class) family protein
PsCam058609	-0.884582	0.680082		yes (3) & LFPA (seeds)			hypothetical protein
PsCam043614	-0.776994	0.770267	-0.363696	yes (0) & LFPA	AT1G17860	Kunitz family trypsin and protease inhibitor protein	Kunitz type trypsin inhibitor / Alpha-fucosidase
PsCam047398	-0.767581	0.990748	1.59051	yes (3) & PA (seed)	AT5G59310	lipid transfer protein 4	Lipid transfer protein
PsCam005223	-0.749234	0.308169	-0.792384	yes (0) & FPA	AT5G50700	hydroxysteroid dehydrogenase 1	hydroxysteroid 11-beta-dehydrogenase-like protein
PsCam010694	-0.722662	0.474077	-0.386134	yes (0) & LFPA (shoots)
PsCam002144	-0.688076	0.765273		yes (3) & LFPA (nodules)
PsCam052010	-0.665409	0.40326		yes (0) & FPA (shoots)	AT3G16240	delta tonoplast integral protein	major intrinsic protein (MIP) family transporter
PsCam024038	-0.662496	2.89498		yes (2) & LFPA (stems, roots)
PsCam045829	-0.642456	0.382064		yes (3) & FPA (seeds)	AT3G49190	O-acyltransferase (WSD1-like) family protein	O-acyltransferase (WSD1-like) family protein
PsCam029341	-0.625388	0.818076	2.67869	yes (3) & only apex			hypothetical protein
PsCam044132	-0.59393	0.253123	-0.416114	yes (0) & FPA	AT1G02205	Fatty acid hydroxylase superfamily	fatty acid hydroxylase superfamily protein
PsCam035879	-0.540383	0.450417		yes (2) & LFPA (tendrils, stems, peduncles)	AT2G26850	F-box family protein	F-box plant-like protein
PsCam042917	-0.533862	0.496421	-0.494621	yes (0) & LFPA(Shoots, tendrils)	AT2G39730	rubisco activase	ribulose bisphosphate carboxylase/oxygenase activase
PsCam005590	-0.508215	0.311297		yes (0) & LFPA(Stems, peduncles)	AT5G22580	Stress responsive A/B Barrel Domain-containing protein	stress responsive A/B barrel domain protein
PsCam053590	-0.426118	0.563737		yes (0) & FPA	AT3G29370	hypothetical protein	transmembrane protein, putative
PsCam010886	-0.383115	0.220661	0.269668	yes (0) & FPA	AT5G15650	reversibly glycosylated polypeptide 2	alpha-1,4-glucan-protein synthase [UDP-forming]-like protein
PsCam037663	-0.359577	0.55275		yes (0) & LFPA	AT2G23180	cytochrome P45%2C family 96%2C subfamily A%2C polypeptide 1	cytochrome P45 family protein
PsCam017329	-0.325423	0.368129	0.293389	yes (0) & FPA (seeds, shoots, root, steem)	AT5G13870	xyloglucan endotransglucosylase/hydrolase 5	xyloglucan endotransglucosylase/hydrolase family protein
PsCam042718	-0.31474	0.253841		yes (2) & LFPA (nodules, roots)	AT1G69040	ACT domain repeat 4	four ACT domain ACT domain protein which protein
PsCam011469	-0.31348	0.348328	-0.381107	yes (0) & LFPA (seeds, roots)	AT2G40590	Ribosomal protein S26e family protein	4S ribosomal S26-like protein
PsCam035760	-0.288891	0.304464	-0.2677	yes (1) & LFPA (roots, seeds, nodules)	AT3G61490	Pectin lyase-like superfamily protein	polygalacturonase/glycoside hydrolase family protein
PsCam057706	-0.276314	0.417348		yes (2) & LFPA (roots)	AT4G24670	tryptophan aminotransferase related 2	tryptophan aminotransferase-like protein
PsCam059424	-0.275525	0.254876		yes (0) & LFPA (roots)	AT1G64390	glycosyl hydrolase 9C2	endo-1,4-beta-glucanase
PsCam052242	-0.269563	0.294394	-0.320661	yes (0) & LFPA (seeds)	AT5G59970	Histone superfamily protein	histone H4 domain protein
PsCam024237	-0.254823	0.219436	-0.225188	yes (0) & LFPA (roots)	AT2G37470	Histone superfamily protein	core histone H2A/H2B/H3/H4
PsCam030130	-0.238177	0.286556	-0.340657	yes (3) & LFPA (nodules, seeds)
PsCam013606	-0.233994	0.377276		yes (0) & LFPA (seeds, roots,nodules, stems)	AT3G59540	Ribosomal L38e protein family	6S ribosomal protein L38A
PsCam045359	-0.213148	0.234132	0.302084	yes (0) & LFPA (seeds)	AT5G42020	Heat shock protein 7 (Hsp 7) family protein	heat shock 7 kDa protein
PsCam043846	-0.210187	0.202553	-0.271281	yes (0) & LFPA (roots, seeds)	AT4G27230	histone H2A 2	histone H2A 6
PsCam042250	-0.190656	0.243212		yes (0) & FPA (seeds)	AT1G72970	Glucose-methanol-choline (GMC) oxidoreductase family protein	glucose-methanol-choline (GMC) oxidoreductase family protein
Codes for expression	Meaning
0	Expression in apices, with an NPKM value higher or close to 40
1	Expression in apices, with an NPKM value higher or close to 20
2	Expression in apices, with an NPKM value higher or close to 10
3	Expression in apices, with an NPKM value lower than 10
L	Enpression in leaves
F	Se expresa en flores
P	Expression in pods
A	Expression in other organs (other than leaves, flowers, pods or shoot apices)
